# Supplementary material for: 3-Acetyl-1-(2-methylphenyl)thiourea
Source: Acta Crystallogr Sect E Struct Rep Online. 2012 Mar 24;68(Pt 4):o1160. doi: 10.1107/S1600536812011658 (PMC3344102; doi:10.1107/S1600536812011658)
Supplement: Supplementary file 1 [file e-68-o1160-sup1.cif]

##############################################################################
#                                                                            #
# This CIF contains the data in a paper accepted for publication in          #
# Acta Crystallographica Section E. It conforms to the requirements of       #
# Notes for Authors for Acta Crystallographica Section E, and has been       #
# peer reviewed under the auspices of the IUCr Commission on Journals.       #
#                                                                            #
# Full details of the Crystallographic Information File format               #
# are given in the paper "The Crystallographic Information File (CIF):       #
# a New Standard Archive File for Crystallography" by S. R. Hall, F. H.      #
# Allen and I. D. Brown [Acta Cryst. (1991), A47, 655-685].                  #
#                                                                            #
# The current version of the core CIF dictionary is obtainable from          #
# ftp://ftp.iucr.org/pub/cif_core.dic.                                       #
#                                                                            #
# Software is freely available for graphical display of the structure(s)     #
# in this CIF. For information consult the CIF software page                 #
# http://www.iucr.org/resources/cif/software.                                #
#                                                                            #
# This file may be used for bona fide research purposes within the           #
# scientific community so long as proper attribution is given to the journal # 
# article from which it was obtained.                                        #
#                                                                            #
##############################################################################
data_global
_audit_creation_method     ?
_journal_date_recd_electronic     2012-03-17
_journal_date_accepted     2012-03-18
_journal_name_full     'Acta Crystallographica, Section E'
_journal_year     2012
_journal_volume     68
_journal_issue      4
_journal_page_first     o1160
_journal_page_last     o1160
_journal_paper_category     QO
_journal_paper_doi     10.1107/S1600536812011658
_journal_coeditor_code     HB6692
_publ_contact_author
;
Muhammad Nawaz Tahir
University of Sargodha
Department of Physics
Sargodha
Pakistan
;
_publ_contact_author_email     'dmntahir_uos@yahoo.com'
_publ_contact_author_fax     '0092 48 32 22 121'
_publ_contact_author_phone     '0092 48 92 30 914'
_publ_section_title
;
3-Acetyl-1-(2-methylphenyl)thiourea
;
loop_
    _publ_author_name
    _publ_author_address
    'Durre Shahwar'
;
Department of Chemistry
Government College University
Lahore
Pakistan
;
    'Tahir, M. Nawaz'
;
University of Sargodha
Department of Physics
Sargodha
Pakistan
;
    'Chohan, Muhammad Mansha'
;
Department of Chemistry
Government College University
Lahore
Pakistan
;
    'Ahmad, Naeem'
;
Department of Chemistry
Government College University
Lahore
Pakistan
;
    'Raza, M. Asam'
;
Department of Chemistry
University of Gujrat
Gujrat
Pakistan
;
data_I
_audit_creation_method     SHELXL-97
_chemical_name_systematic
;
3-Acetyl-1-(2-methylphenyl)thiourea
;
_chemical_name_common     ?
_chemical_formula_moiety     'C10 H12 N2 O S'
_chemical_formula_sum     'C10 H12 N2 O S'
_chemical_formula_iupac     'C10 H12 N2 O S'
_chemical_formula_weight     208.28
_symmetry_cell_setting     monoclinic
_symmetry_space_group_name_H-M     'P 21/c'
_symmetry_space_group_name_Hall     '-P 2ybc'
loop_
    _symmetry_equiv_pos_site_id
    _symmetry_equiv_pos_as_xyz
    1 x,y,z
    2 -x,1/2+y,1/2-z
    3 -x,-y,-z
    4 x,1/2-y,1/2+z
_cell_length_a     5.0444(2)
_cell_length_b     20.7019(9)
_cell_length_c     9.9464(4)
_cell_angle_alpha     90
_cell_angle_beta     95.116(2)
_cell_angle_gamma     90
_cell_volume     1034.55(7)
_cell_formula_units_Z     4
_cell_measurement_reflns_used     1513
_cell_measurement_theta_min     1.97
_cell_measurement_theta_max     25.24
_cell_measurement_temperature     296(2)
_exptl_crystal_description     needle
_exptl_crystal_colour     white
_exptl_crystal_size_max     0.35
_exptl_crystal_size_mid     0.15
_exptl_crystal_size_min     0.13
_exptl_crystal_density_diffrn     1.337
_exptl_crystal_density_meas     ?
_exptl_crystal_density_method     'not measured'
_exptl_crystal_F_000     440
_exptl_absorpt_coefficient_mu     0.281
_exptl_absorpt_correction_type     multi-scan
_exptl_absorpt_process_details     '(SADABS; Bruker, 2005)'
_exptl_absorpt_correction_T_min     0.915
_exptl_absorpt_correction_T_max     0.938
_exptl_special_details
;
;
_diffrn_ambient_temperature     296(2)
_diffrn_radiation_type     MoK\a
_diffrn_radiation_wavelength     0.71073
_diffrn_radiation_source     'fine-focus sealed tube'
_diffrn_radiation_monochromator     graphite
_diffrn_measurement_device_type     'Bruker Kappa APEXII CCD'
_diffrn_measurement_method     \w
_diffrn_detector_area_resol_mean     8.00
_diffrn_reflns_number     7696
_diffrn_reflns_av_R_equivalents     0.0283
_diffrn_reflns_av_sigmaI/netI     0.0270
_diffrn_reflns_theta_min     1.97
_diffrn_reflns_theta_max     25.24
_diffrn_reflns_theta_full     25.24
_diffrn_measured_fraction_theta_max     0.974
_diffrn_measured_fraction_theta_full     0.974
_diffrn_reflns_limit_h_min     -5
_diffrn_reflns_limit_h_max     6
_diffrn_reflns_limit_k_min     -24
_diffrn_reflns_limit_k_max     22
_diffrn_reflns_limit_l_min     -11
_diffrn_reflns_limit_l_max     11
_diffrn_standards_number     0
_diffrn_standards_interval_count     ?
_diffrn_standards_interval_time     ?
_diffrn_standards_decay_%     ?
_refine_special_details
;
Refinement of <i>F</i>^2^ against ALL reflections. The weighted <i>R</i>-factor
<i>wR</i> and goodness of fit <i>S</i> are based on <i>F</i>^2^, conventional
<i>R</i>-factors <i>R</i> are based on <i>F</i>, with <i>F</i> set to zero for
negative <i>F</i>^2^. The threshold expression of <i>F</i>^2^ >
\s(<i>F</i>^2^) is used only for calculating <i>R</i>-factors(gt) <i>etc</i>.
and is not relevant to the choice of reflections for refinement.
<i>R</i>-factors based on <i>F</i>^2^ are statistically about twice as large
as those based on <i>F</i>, and <i>R</i>- factors based on ALL data will be
even larger.
;
_reflns_number_total     1812
_reflns_number_gt     1512
_reflns_threshold_expression     I>2\s(I)
_refine_ls_structure_factor_coef     Fsqd
_refine_ls_matrix_type     full
_refine_ls_R_factor_all     0.0468
_refine_ls_R_factor_gt     0.0369
_refine_ls_wR_factor_gt     0.0848
_refine_ls_wR_factor_ref     0.0884
_refine_ls_goodness_of_fit_ref     1.171
_refine_ls_restrained_S_all     1.171
_refine_ls_number_reflns     1812
_refine_ls_number_parameters     129
_refine_ls_number_restraints     0
_refine_ls_hydrogen_treatment     constr
_refine_ls_weighting_scheme     calc
_refine_ls_weighting_details
         'calc w=1/[\s^2^(Fo^2^)+(0.0311P)^2^+0.3550P] where P=(Fo^2^+2Fc^2^)/3'
_atom_sites_solution_hydrogens     geom
_atom_sites_solution_primary     direct
_atom_sites_solution_secondary     difmap
_refine_ls_shift/su_max     0.000
_refine_ls_shift/su_mean     0.000
_refine_diff_density_max     0.175
_refine_diff_density_min     -0.201
_refine_ls_extinction_method     ?
loop_
    _atom_type_symbol
    _atom_type_description
    _atom_type_scat_dispersion_real
    _atom_type_scat_dispersion_imag
    _atom_type_scat_source
    'C' 'C' 0.0033 0.0016
                         'International Tables Vol C Tables 4.2.6.8 and 6.1.1.4'
    'H' 'H' 0.0000 0.0000
                         'International Tables Vol C Tables 4.2.6.8 and 6.1.1.4'
    'N' 'N' 0.0061 0.0033
                         'International Tables Vol C Tables 4.2.6.8 and 6.1.1.4'
    'O' 'O' 0.0106 0.0060
                         'International Tables Vol C Tables 4.2.6.8 and 6.1.1.4'
    'S' 'S' 0.1246 0.1234
                         'International Tables Vol C Tables 4.2.6.8 and 6.1.1.4'
_computing_data_collection     'APEX2 (Bruker, 2009)'
_computing_cell_refinement     'SAINT (Bruker, 2009)'
_computing_data_reduction     'SAINT (Bruker, 2009)'
_computing_structure_solution     'SHELXS97 (Sheldrick, 2008)'
_computing_structure_refinement     'SHELXL97 (Sheldrick, 2008)'
_computing_molecular_graphics
                  'ORTEP-3 for Windows (Farrugia, 1997) and PLATON (Spek, 2009)'
_computing_publication_material
                                'WinGX (Farrugia, 1999) and PLATON (Spek, 2009)'
loop_
    _atom_site_type_symbol
    _atom_site_label
    _atom_site_fract_x
    _atom_site_fract_y
    _atom_site_fract_z
    _atom_site_U_iso_or_equiv
    _atom_site_thermal_displace_type
    _atom_site_calc_flag
    _atom_site_refinement_flags
    _atom_site_occupancy
    _atom_site_disorder_assembly
    _atom_site_disorder_group
    S S1 0.39407(11) 0.07983(3) 0.11730(5) 0.0401(2) Uani . . 1.000 . -16
    O O1 1.0674(3) -0.02473(7) 0.36353(14) 0.0456(5) Uani . . 1.000 . -16
    N N1 0.7141(3) 0.07120(8) 0.34350(16) 0.0337(5) Uani . . 1.000 . -16
    N N2 0.7701(3) -0.00655(8) 0.18163(16) 0.0326(5) Uani . . 1.000 . -16
    C C1 0.5997(4) 0.12750(10) 0.40024(19) 0.0312(6) Uani . . 1.000 . -16
    C C2 0.6773(4) 0.18879(10) 0.3631(2) 0.0348(7) Uani . . 1.000 . -16
    C C3 0.5651(4) 0.24080(11) 0.4260(2) 0.0440(8) Uani . . 1.000 . -16
    C C4 0.3876(4) 0.23224(12) 0.5219(2) 0.0493(8) Uani . . 1.000 . -16
    C C5 0.3150(5) 0.17099(12) 0.5564(2) 0.0491(8) Uani . . 1.000 . -16
    C C6 0.4207(4) 0.11826(11) 0.4958(2) 0.0399(7) Uani . . 1.000 . -16
    C C7 0.8746(4) 0.19878(12) 0.2608(2) 0.0462(8) Uani . . 1.000 . -16
    C C8 0.6379(4) 0.04791(9) 0.22219(19) 0.0294(6) Uani . . 1.000 . -16
    C C9 0.9799(4) -0.03869(10) 0.2492(2) 0.0334(7) Uani . . 1.000 . -16
    C C10 1.0907(4) -0.09266(11) 0.1711(2) 0.0456(8) Uani . . 1.000 . -16
    H H1 0.83956 0.05146 0.39124 0.0404 Uiso . . 1.000 . -16
    H H2 0.71344 -0.02218 0.10425 0.0391 Uiso . . 1.000 . -16
    H H3 0.61134 0.28255 0.40262 0.0528 Uiso . . 1.000 . -16
    H H4 0.31710 0.26787 0.56314 0.0591 Uiso . . 1.000 . -16
    H H5 0.19428 0.16508 0.62076 0.0589 Uiso . . 1.000 . -16
    H H6 0.37200 0.07669 0.51911 0.0478 Uiso . . 1.000 . -16
    H H7A 0.79640 0.18600 0.17331 0.0692 Uiso . . 1.000 . -16
    H H7B 1.03029 0.17317 0.28474 0.0692 Uiso . . 1.000 . -16
    H H7C 0.92326 0.24358 0.25886 0.0692 Uiso . . 1.000 . -16
    H H10A 1.21650 -0.11680 0.22928 0.0684 Uiso . . 1.000 . -16
    H H10B 1.17794 -0.07517 0.09732 0.0684 Uiso . . 1.000 . -16
    H H10C 0.94861 -0.12060 0.13674 0.0684 Uiso . . 1.000 . -16
loop_
    _atom_site_aniso_label
    _atom_site_aniso_U_11
    _atom_site_aniso_U_22
    _atom_site_aniso_U_33
    _atom_site_aniso_U_12
    _atom_site_aniso_U_13
    _atom_site_aniso_U_23
    S1 0.0437(3) 0.0418(3) 0.0328(3) 0.0132(3) -0.0077(2) -0.0084(3)
    O1 0.0543(9) 0.0469(10) 0.0337(9) 0.0164(7) -0.0069(7) -0.0033(7)
    N1 0.0381(9) 0.0333(10) 0.0284(9) 0.0089(7) -0.0038(7) -0.0049(7)
    N2 0.0363(9) 0.0318(10) 0.0289(9) 0.0056(7) -0.0007(7) -0.0084(7)
    C1 0.0328(10) 0.0321(11) 0.0272(10) 0.0042(9) -0.0048(8) -0.0054(9)
    C2 0.0321(11) 0.0369(12) 0.0346(11) -0.0007(9) -0.0013(9) -0.0017(10)
    C3 0.0483(13) 0.0303(12) 0.0527(14) -0.0017(10) 0.0010(11) -0.0058(11)
    C4 0.0546(14) 0.0419(14) 0.0519(15) 0.0060(11) 0.0082(12) -0.0167(12)
    C5 0.0532(14) 0.0556(16) 0.0409(13) 0.0045(12) 0.0173(11) -0.0064(12)
    C6 0.0462(12) 0.0376(13) 0.0361(12) -0.0007(10) 0.0057(10) 0.0002(10)
    C7 0.0451(13) 0.0466(14) 0.0474(14) -0.0053(11) 0.0077(10) 0.0029(11)
    C8 0.0316(10) 0.0289(11) 0.0278(10) -0.0013(9) 0.0041(8) -0.0022(8)
    C9 0.0357(11) 0.0322(11) 0.0326(12) 0.0035(9) 0.0043(9) 0.0022(9)
    C10 0.0503(13) 0.0436(14) 0.0429(13) 0.0158(11) 0.0041(10) -0.0044(11)
_geom_special_details
;
Bond distances, angles <i>etc</i>. have been calculated using the rounded
fractional coordinates. All su's are estimated from the variances of the
(full) variance-covariance matrix. The cell e.s.d.'s are taken into account in
the estimation of distances, angles and torsion angles
;
loop_
    _geom_bond_atom_site_label_1
    _geom_bond_atom_site_label_2
    _geom_bond_site_symmetry_1
    _geom_bond_site_symmetry_2
    _geom_bond_distance
    _geom_bond_publ_flag
    S1 C8 . . 1.676(2) no
    O1 C9 . . 1.217(2) no
    N1 C1 . . 1.438(3) no
    N1 C8 . . 1.324(2) no
    N2 C8 . . 1.388(3) no
    N2 C9 . . 1.374(3) no
    N1 H1 . . 0.8600 no
    N2 H2 . . 0.8600 no
    C1 C2 . . 1.388(3) no
    C1 C6 . . 1.381(3) no
    C2 C7 . . 1.500(3) no
    C2 C3 . . 1.391(3) no
    C3 C4 . . 1.377(3) no
    C4 C5 . . 1.372(3) no
    C5 C6 . . 1.377(3) no
    C9 C10 . . 1.497(3) no
    C3 H3 . . 0.9300 no
    C4 H4 . . 0.9300 no
    C5 H5 . . 0.9300 no
    C6 H6 . . 0.9300 no
    C7 H7A . . 0.9600 no
    C7 H7B . . 0.9600 no
    C7 H7C . . 0.9600 no
    C10 H10A . . 0.9600 no
    C10 H10B . . 0.9600 no
    C10 H10C . . 0.9600 no
loop_
    _geom_angle_atom_site_label_1
    _geom_angle_atom_site_label_2
    _geom_angle_atom_site_label_3
    _geom_angle_site_symmetry_1
    _geom_angle_site_symmetry_2
    _geom_angle_site_symmetry_3
    _geom_angle
    _geom_angle_publ_flag
    C1 N1 C8 . . . 123.96(16) no
    C8 N2 C9 . . . 128.34(17) no
    C1 N1 H1 . . . 118.00 no
    C8 N1 H1 . . . 118.00 no
    C8 N2 H2 . . . 116.00 no
    C9 N2 H2 . . . 116.00 no
    N1 C1 C2 . . . 120.27(17) no
    N1 C1 C6 . . . 117.88(18) no
    C2 C1 C6 . . . 121.80(19) no
    C3 C2 C7 . . . 121.32(19) no
    C1 C2 C3 . . . 116.90(18) no
    C1 C2 C7 . . . 121.79(19) no
    C2 C3 C4 . . . 121.9(2) no
    C3 C4 C5 . . . 119.8(2) no
    C4 C5 C6 . . . 120.1(2) no
    C1 C6 C5 . . . 119.6(2) no
    S1 C8 N1 . . . 124.12(15) no
    S1 C8 N2 . . . 118.97(14) no
    N1 C8 N2 . . . 116.91(17) no
    O1 C9 C10 . . . 122.74(18) no
    N2 C9 C10 . . . 114.49(17) no
    O1 C9 N2 . . . 122.77(19) no
    C2 C3 H3 . . . 119.00 no
    C4 C3 H3 . . . 119.00 no
    C3 C4 H4 . . . 120.00 no
    C5 C4 H4 . . . 120.00 no
    C4 C5 H5 . . . 120.00 no
    C6 C5 H5 . . . 120.00 no
    C1 C6 H6 . . . 120.00 no
    C5 C6 H6 . . . 120.00 no
    C2 C7 H7A . . . 109.00 no
    C2 C7 H7B . . . 109.00 no
    C2 C7 H7C . . . 109.00 no
    H7A C7 H7B . . . 109.00 no
    H7A C7 H7C . . . 109.00 no
    H7B C7 H7C . . . 109.00 no
    C9 C10 H10A . . . 109.00 no
    C9 C10 H10B . . . 109.00 no
    C9 C10 H10C . . . 109.00 no
    H10A C10 H10B . . . 109.00 no
    H10A C10 H10C . . . 109.00 no
    H10B C10 H10C . . . 110.00 no
loop_
    _geom_torsion_atom_site_label_1
    _geom_torsion_atom_site_label_2
    _geom_torsion_atom_site_label_3
    _geom_torsion_atom_site_label_4
    _geom_torsion_site_symmetry_1
    _geom_torsion_site_symmetry_2
    _geom_torsion_site_symmetry_3
    _geom_torsion_site_symmetry_4
    _geom_torsion
    _geom_torsion_publ_flag
    C8 N1 C1 C2 . . . . -79.9(3) no
    C8 N1 C1 C6 . . . . 102.7(2) no
    C1 N1 C8 S1 . . . . -0.9(3) no
    C1 N1 C8 N2 . . . . 179.42(17) no
    C9 N2 C8 S1 . . . . 177.45(16) no
    C9 N2 C8 N1 . . . . -2.8(3) no
    C8 N2 C9 O1 . . . . 5.5(3) no
    C8 N2 C9 C10 . . . . -175.01(18) no
    N1 C1 C2 C3 . . . . -177.70(17) no
    N1 C1 C2 C7 . . . . 1.8(3) no
    C6 C1 C2 C3 . . . . -0.4(3) no
    C6 C1 C2 C7 . . . . 179.11(19) no
    N1 C1 C6 C5 . . . . 177.42(18) no
    C2 C1 C6 C5 . . . . 0.1(3) no
    C1 C2 C3 C4 . . . . 0.8(3) no
    C7 C2 C3 C4 . . . . -178.76(19) no
    C2 C3 C4 C5 . . . . -0.8(3) no
    C3 C4 C5 C6 . . . . 0.4(3) no
    C4 C5 C6 C1 . . . . -0.1(3) no
loop_
    _geom_hbond_atom_site_label_D
    _geom_hbond_atom_site_label_H
    _geom_hbond_atom_site_label_A
    _geom_hbond_site_symmetry_A
    _geom_hbond_distance_DH
    _geom_hbond_distance_HA
    _geom_hbond_distance_DA
    _geom_hbond_angle_DHA
    _geom_hbond_publ_flag
    N1 H1 O1 . 0.86 1.99 2.664(2) 135 yes
    N1 H1 O1 3_756 0.86 2.50 3.172(2) 135 yes
    N2 H2 S1 3_655 0.86 2.52 3.3747(17) 171 yes
_iucr_refine_instructions_details
;
TITL TUM3_0m in P2(1)/c
CELL 0.71073 5.0444 20.7019 9.9464 90.000 95.116 90.000
ZERR 4.00 0.0002 0.0009 0.0004 0.000 0.002 0.000
LATT 1
SYMM -x, y+1/2, -z+1/2
SFAC C  H  N  O  S
UNIT 40  48  8  4  4
L.S. 40
OMIT -3 50.5
ACTA
BOND $H
HTAB
CONF
LIST 4
FMAP 2
PLAN 10
OMIT -4  11   7
TEMP 23.000
MPLA 7 C1 C2 C3 C4 C5 C6 C7
MPLA 7 N1 C8 S1 N2 C9 O1 C10
REM EXTI    0.002825
WGHT    0.031100    0.355000
FVAR       0.20559
S1    5    0.394066    0.079828    0.117301    11.00000    0.04367    0.04177 =
         0.03280   -0.00838   -0.00774    0.01322
O1    4    1.067372   -0.024726    0.363528    11.00000    0.05434    0.04689 =
         0.03372   -0.00326   -0.00692    0.01642
N1    3    0.714063    0.071197    0.343501    11.00000    0.03811    0.03329 =
         0.02844   -0.00488   -0.00381    0.00889
AFIX  43
H1    2    0.839556    0.051459    0.391245    11.00000   -1.20000
AFIX   0
N2    3    0.770100   -0.006550    0.181630    11.00000    0.03631    0.03179 =
         0.02894   -0.00837   -0.00069    0.00562
AFIX  43
H2    2    0.713445   -0.022183    0.104247    11.00000   -1.20000
AFIX   0
C1    1    0.599654    0.127498    0.400243    11.00000    0.03281    0.03208 =
         0.02722   -0.00540   -0.00482    0.00415
C2    1    0.677247    0.188790    0.363133    11.00000    0.03211    0.03694 =
         0.03458   -0.00165   -0.00133   -0.00067
C3    1    0.565117    0.240804    0.426002    11.00000    0.04834    0.03032 =
         0.05270   -0.00581    0.00098   -0.00171
AFIX  43
H3    2    0.611338    0.282548    0.402619    11.00000   -1.20000
AFIX   0
C4    1    0.387598    0.232239    0.521889    11.00000    0.05463    0.04185 =
         0.05192   -0.01670    0.00817    0.00596
AFIX  43
H4    2    0.317104    0.267868    0.563145    11.00000   -1.20000
AFIX   0
C5    1    0.314985    0.170994    0.556409    11.00000    0.05321    0.05556 =
         0.04091   -0.00640    0.01731    0.00445
AFIX  43
H5    2    0.194280    0.165080    0.620759    11.00000   -1.20000
AFIX   0
C6    1    0.420743    0.118259    0.495819    11.00000    0.04620    0.03761 =
         0.03613    0.00021    0.00574   -0.00073
AFIX  43
H6    2    0.371995    0.076690    0.519114    11.00000   -1.20000
AFIX   0
C7    1    0.874557    0.198784    0.260798    11.00000    0.04511    0.04661 =
         0.04740    0.00291    0.00768   -0.00526
AFIX 137
H7A   2    0.796399    0.185996    0.173308    11.00000   -1.50000
H7B   2    1.030288    0.173171    0.284735    11.00000   -1.50000
H7C   2    0.923257    0.243581    0.258859    11.00000   -1.50000
AFIX   0
C8    1    0.637860    0.047912    0.222186    11.00000    0.03160    0.02889 =
         0.02776   -0.00218    0.00405   -0.00132
C9    1    0.979871   -0.038686    0.249237    11.00000    0.03567    0.03218 =
         0.03263    0.00218    0.00431    0.00347
C10   1    1.090666   -0.092656    0.171138    11.00000    0.05031    0.04356 =
         0.04291   -0.00438    0.00412    0.01576
AFIX 137
H10A  2    1.216498   -0.116797    0.229276    11.00000   -1.50000
H10B  2    1.177937   -0.075172    0.097316    11.00000   -1.50000
H10C  2    0.948607   -0.120605    0.136744    11.00000   -1.50000
HKLF 4
REM  TUM3_0m in P2(1)/c
REM R1 =  0.0369 for   1512 Fo > 4sig(Fo)  and  0.0468 for all   1812 data
REM    129 parameters refined using      0 restraints
END
WGHT      0.0311      0.3553
REM Highest difference peak  0.175,  deepest hole -0.201,  1-sigma level  0.039
Q1    1   0.7315  0.1880  0.3016  11.00000  0.05    0.17
Q2    1   1.0286 -0.1027  0.0785  11.00000  0.05    0.17
Q3    1   0.5629  0.1595  0.3483  11.00000  0.05    0.17
Q4    1   0.6082  0.0733  0.1478  11.00000  0.05    0.16
Q5    1   0.3061  0.1101  0.1849  11.00000  0.05    0.16
Q6    1   0.3656  0.0434  0.0433  11.00000  0.05    0.16
Q7    1   0.5812  0.2126  0.3599  11.00000  0.05    0.15
Q8    1   0.6013  0.1241  0.4574  11.00000  0.05    0.15
Q9    1   0.7009  0.1599  0.3982  11.00000  0.05    0.14
Q10   1   0.9613 -0.0088  0.4348  11.00000  0.05    0.14
;
