# Supplementary material for: 3-Acetyl-1-(2-methylphenyl)thiourea
Source: Acta Crystallogr Sect E Struct Rep Online. 2012 Mar 24;68(Pt 4):o1160. doi: 10.1107/S1600536812011658 (PMC3344102; doi:10.1107/S1600536812011658)
Supplement: Supplementary file 2 [file e-68-o1160-Isup2.hkl]

#
# h,k,l, Fc-squared, Fo-squared, sigma(Fo-squared) and status flag
#
data_I
_shelx_title ' TUM3_0m in P2(1)/c'
_shelx_refln_list_code          4
_shelx_F_calc_maximum      156.54
_exptl_crystal_F_000       440.00
_reflns_d_resolution_high  0.8333
 
loop_
 _symmetry_equiv_pos_as_xyz
 'x, y, z'
 '-x, y+1/2, -z+1/2'
 '-x, -y, -z'
 'x, -y-1/2, z-1/2'
 
_cell_length_a     5.0444
_cell_length_b    20.7019
_cell_length_c     9.9464
_cell_angle_alpha  90.000
_cell_angle_beta   95.116
_cell_angle_gamma  90.000
 
_shelx_F_squared_multiplier     1.000
 
loop_
 _refln_index_h
 _refln_index_k
 _refln_index_l
 _refln_F_squared_calc
 _refln_F_squared_meas
 _refln_F_squared_sigma
 _refln_observed_status
   1   0   0     3382.08     3435.70     15.35 o
   2   0   0       41.65       49.06      1.46 o
   3   0   0     1808.68     1908.73     15.55 o
   4   0   0      772.33      770.45      9.54 o
   5   0   0      184.04      209.14     13.25 o
   6   0   0       85.30       85.88     11.36 o
   1   1   0      310.94      318.05      1.77 o
   2   1   0     1021.19     1004.73      5.00 o
   3   1   0        3.63        3.40      0.72 o
   4   1   0       44.25       44.96      2.29 o
   5   1   0        0.05        0.10      1.99 o
   6   1   0       36.05       32.86      5.51 o
   0   2   0     3357.63     3144.56    101.26 o
   1   2   0     1714.38     1680.08      7.77 o
   2   2   0        0.18        0.75      0.40 o
   3   2   0      190.43      213.98      3.24 o
   4   2   0       23.10       22.92      1.54 o
   5   2   0       73.42       74.84      4.97 o
   6   2   0       18.67       13.13      4.35 o
   1   3   0       10.47        5.56      0.54 o
   2   3   0      988.76      990.49      6.20 o
   3   3   0      584.20      546.71      5.59 o
   4   3   0      395.92      411.91      7.95 o
   5   3   0        1.43        2.13      1.60 o
   0   4   0      383.34      402.18      5.12 o
   1   4   0     1368.70     1410.07      8.96 o
   2   4   0       13.44       22.63      1.07 o
   3   4   0        4.91        5.93      1.08 o
   4   4   0      143.75      148.77      3.99 o
   5   4   0        8.41        6.21      2.24 o
   1   5   0      197.63      197.65      2.46 o
   2   5   0      371.06      352.40      3.87 o
   3   5   0       49.40       59.21      2.47 o
   4   5   0       81.42       84.09      3.56 o
   5   5   0       10.00       11.25      2.20 o
   0   6   0     2634.18     2665.01     22.42 o
   1   6   0     3926.87     3998.55     27.04 o
   2   6   0      676.07      738.99      6.14 o
   3   6   0       60.72       66.01      2.60 o
   4   6   0      426.08      425.60      7.17 o
   5   6   0      155.06      167.68      7.97 o
   1   7   0      307.52      299.05      4.04 o
   2   7   0      266.56      258.48      3.56 o
   3   7   0      306.73      302.57      4.83 o
   4   7   0        0.20        0.44      1.28 o
   5   7   0       45.08       41.29      4.16 o
   0   8   0      507.55      457.45      9.45 o
   1   8   0       10.36        7.76      0.86 o
   2   8   0      368.04      392.21      4.64 o
   3   8   0      573.87      604.85      6.23 o
   4   8   0      115.28      117.86      4.08 o
   5   8   0       54.42       58.54      4.84 o
   1   9   0       15.36       20.84      1.30 o
   2   9   0     1118.49     1065.19     12.80 o
   3   9   0      996.22      988.23     14.74 o
   4   9   0      189.96      199.17      4.96 o
   5   9   0        0.00       -1.26      1.84 o
   0  10   0      175.65      152.60      8.52 o
   1  10   0      106.73      124.32      2.80 o
   2  10   0      109.27      122.24      3.91 o
   3  10   0      193.04      182.54      4.49 o
   4  10   0        8.83        8.32      2.06 o
   5  10   0       10.00       13.86      3.09 o
   1  11   0      188.81      180.54      3.60 o
   2  11   0        9.67       10.40      1.74 o
   3  11   0      461.64      456.01      8.20 o
   4  11   0       23.79       22.97      3.22 o
   5  11   0       66.55       69.22      5.38 o
   0  12   0      599.08      548.21     13.69 o
   1  12   0      495.31      449.41      6.18 o
   2  12   0      236.86      252.24      6.21 o
   3  12   0        3.18        2.28      1.62 o
   4  12   0        7.70       10.10      2.55 o
   5  12   0        0.97       -0.43      2.21 o
   1  13   0      253.71      257.36      6.19 o
   2  13   0      433.10      431.16      8.51 o
   3  13   0       32.48       30.85      3.68 o
   4  13   0       35.42       38.35      4.19 o
   5  13   0        9.56       10.78      3.11 o
   0  14   0        2.11        2.12      2.62 o
   1  14   0      240.00      242.36      4.71 o
   2  14   0      353.92      334.83      7.70 o
   3  14   0       11.79       12.44      3.07 o
   4  14   0       37.60       40.97      4.22 o
   1  15   0      311.82      309.91      7.02 o
   2  15   0      904.49      906.49     13.91 o
   3  15   0       74.22       69.24      5.25 o
   4  15   0       64.11       66.72      5.38 o
   0  16   0      129.49      108.51     20.11 o
   1  16   0      372.69      366.77     10.02 o
   2  16   0      231.01      222.21      6.82 o
   3  16   0        0.63        4.95      4.71 o
   4  16   0        6.16        5.60      2.59 o
   1  17   0        5.47        5.84      2.31 o
   2  17   0       71.75       70.07      4.65 o
   3  17   0       12.92       22.97      4.40 o
   4  17   0       30.87       35.33      5.58 o
   0  18   0      402.48      405.87     13.37 o
   1  18   0        1.20        0.03      1.95 o
   2  18   0      118.55      117.98      9.23 o
   3  18   0        8.25        6.47      3.04 o
   4  18   0       53.53       51.94      7.03 o
   1  19   0      128.53      117.73     11.71 o
   2  19   0        5.68        1.89      2.79 o
   3  19   0        5.47        6.03      2.98 o
   0  20   0      238.95      197.79     14.20 o
   1  20   0      160.64      163.06      9.35 o
   2  20   0        3.15        1.32      2.76 o
   3  20   0       85.11       95.03      7.63 o
   1  21   0       24.53       26.40      5.15 o
   2  21   0       60.97       65.22      7.69 o
   3  21   0      113.53      116.34     13.72 o
   0  22   0       14.58       14.90      5.91 o
   1  22   0        3.77        0.47      3.18 o
   2  22   0        0.79       -4.97      4.02 o
   1  23   0       13.00       12.62      4.20 o
   2  23   0       79.30       71.69     12.30 o
   0  24   0      152.34      157.09     16.56 o
   1  24   0       47.47       64.25      7.78 o
  -6   1   1        1.17       -1.35      3.47 o
  -5   1   1       63.29       57.41      4.55 o
  -4   1   1       99.66       92.26      2.68 o
  -3   1   1      678.89      675.71      5.59 o
  -2   1   1       83.03      100.22      1.58 o
  -1   1   1     1799.72     1743.37      7.98 o
   0   1   1      284.59      221.81     28.51 o
   1   1   1      954.10      859.37      3.97 o
   2   1   1      192.88      196.65      1.99 o
   3   1   1     1174.85     1194.60      7.82 o
   4   1   1        7.78        7.06      1.14 o
   5   1   1       73.38       79.86     17.39 o
  -6   2   1       31.06       28.41      5.47 o
  -5   2   1       49.48       52.30      4.33 o
  -4   2   1      154.29      150.87      2.90 o
  -3   2   1        0.83        2.09      0.65 o
  -2   2   1       54.70       52.49      1.17 o
  -1   2   1     6175.57     6037.89     25.44 o
   0   2   1     2842.30     2820.12     19.31 o
   1   2   1     2196.08     2198.84      9.34 o
   2   2   1     1161.45     1241.20      7.46 o
   3   2   1      458.49      423.54      4.24 o
   4   2   1      331.18      335.24      4.85 o
   5   2   1       28.19       26.08      4.73 o
  -6   3   1       15.26       10.00      3.60 o
  -5   3   1        2.46        2.35      1.62 o
  -4   3   1        0.20       -0.88      0.95 o
  -3   3   1      739.29      744.60      7.31 o
  -2   3   1      161.29      166.76      2.16 o
  -1   3   1     1951.60     1966.40      9.95 o
   0   3   1     3530.68     3398.86     23.32 o
   1   3   1     2997.83     3114.94     16.01 o
   2   3   1      458.19      473.43      3.65 o
   3   3   1       60.67       58.93      1.75 o
   4   3   1       95.85       97.90      3.89 o
   5   3   1       73.30       70.22      4.31 o
  -5   4   1       61.28       68.97      4.13 o
  -4   4   1       77.14       82.55      3.38 o
  -3   4   1        6.17        4.81      1.08 o
  -2   4   1       14.94       11.96      0.95 o
  -1   4   1    13163.51    12385.97     91.26 o
   0   4   1       53.94       41.67      1.47 o
   1   4   1     1719.94     1758.43     13.88 o
   2   4   1     1806.14     1843.62     11.56 o
   3   4   1      458.16      441.43      5.09 o
   4   4   1      115.44      109.03      3.65 o
   5   4   1       78.59       79.89      4.40 o
  -5   5   1        8.09        9.99      2.19 o
  -4   5   1      324.96      324.08      5.75 o
  -3   5   1      472.33      484.99      6.15 o
  -2   5   1       52.60       66.01      2.04 o
  -1   5   1     2727.62     2759.45     20.70 o
   0   5   1     1703.03     1754.38     15.30 o
   1   5   1     2389.45     2354.48     23.43 o
   2   5   1      269.57      286.97      3.17 o
   3   5   1        4.80        8.16      0.92 o
   4   5   1       65.61       67.37      4.29 o
   5   5   1        9.85        9.93      2.06 o
  -5   6   1       96.61       78.39      5.34 o
  -4   6   1      296.33      288.41      6.58 o
  -3   6   1        9.02        9.85      1.46 o
  -2   6   1      802.61      809.20      7.78 o
  -1   6   1     1096.47     1103.61     10.10 o
   0   6   1      289.88      285.52      4.06 o
   1   6   1       19.01       14.77      1.75 o
   2   6   1      274.80      277.42      3.60 o
   3   6   1        2.57        1.44      0.66 o
   4   6   1       53.20       60.52      3.30 o
   5   6   1       13.12       11.64      2.23 o
  -5   7   1       97.82      102.41      6.16 o
  -4   7   1      778.98      766.85      9.71 o
  -3   7   1      143.04      152.17      3.36 o
  -2   7   1        6.48       12.09      0.85 o
  -1   7   1       78.32       75.59      2.23 o
   0   7   1      638.03      687.37      6.53 o
   1   7   1      388.08      413.58      7.40 o
   2   7   1     1144.19     1159.62     10.08 o
   3   7   1        7.76        6.55      1.17 o
   4   7   1       10.06       11.11      1.87 o
   5   7   1       47.78       48.05      3.69 o
  -5   8   1       51.44       50.80      5.26 o
  -4   8   1       71.96       68.97      4.12 o
  -3   8   1       64.41       68.81      2.62 o
  -2   8   1      916.86      882.14      9.43 o
  -1   8   1        3.30        0.06      0.80 o
   0   8   1     2141.89     2248.38     21.80 o
   1   8   1      140.00      147.10      4.38 o
   2   8   1      242.48      237.60      4.92 o
   3   8   1       46.52       42.51      2.31 o
   4   8   1        8.57        9.84      1.71 o
   5   8   1       16.41       19.62      3.06 o
  -5   9   1      102.57      100.86      9.78 o
  -4   9   1      508.70      529.10      9.63 o
  -3   9   1       19.94       23.51      2.36 o
  -2   9   1      505.58      569.53      7.49 o
  -1   9   1      808.98      901.16     10.48 o
   0   9   1       53.02       52.80      3.27 o
   1   9   1      266.04      273.44      6.15 o
   2   9   1      271.94      298.41      5.49 o
   3   9   1        2.97        2.75      0.85 o
   4   9   1        0.00        0.00      1.33 o
   5   9   1       45.30       50.82      4.55 o
  -5  10   1       41.25       45.03      4.65 o
  -4  10   1       45.69       40.44      3.40 o
  -3  10   1       50.20       53.19      3.37 o
  -2  10   1      790.30      761.18      9.30 o
  -1  10   1       29.04       21.41      2.28 o
   0  10   1     2390.07     2336.28     23.23 o
   1  10   1      135.91      140.66      3.88 o
   2  10   1      774.97      772.09      8.67 o
   3  10   1      514.75      494.81      4.89 o
   4  10   1       34.07       35.68      2.89 o
   5  10   1        0.03       -0.63      2.12 o
  -5  11   1      112.80      111.98      6.88 o
  -4  11   1      146.79      153.24      5.71 o
  -3  11   1      561.26      555.30     10.20 o
  -2  11   1        0.06        1.15      1.25 o
  -1  11   1      213.01      235.14      3.97 o
   0  11   1     1086.72     1133.28     18.67 o
   1  11   1      422.84      442.00      7.28 o
   2  11   1      855.79      913.05      9.80 o
   3  11   1      813.06      815.02      8.02 o
   4  11   1       29.50       28.31      3.33 o
   5  11   1      170.74      177.35      8.77 o
  -5  12   1        3.08        3.81      2.67 o
  -4  12   1       10.90       10.85      2.31 o
  -3  12   1       51.51       53.06      3.87 o
  -2  12   1       62.91       73.51      3.76 o
  -1  12   1        5.98        5.42      0.95 o
   0  12   1      785.30      824.68     10.54 o
   1  12   1       11.91        9.86      1.37 o
   2  12   1       33.15       32.48      2.77 o
   3  12   1       71.91       74.98      2.48 o
   4  12   1        7.92        9.08      2.41 o
   5  12   1        3.58        6.20      2.67 o
  -5  13   1        2.48        3.87      2.65 o
  -4  13   1       60.49       71.71      5.11 o
  -3  13   1      632.62      612.13     11.20 o
  -2  13   1       79.95       85.59      4.18 o
  -1  13   1        0.26        0.63      0.76 o
   0  13   1      521.88      531.39      9.33 o
   1  13   1      364.49      345.82      5.82 o
   2  13   1      354.97      352.89      6.14 o
   3  13   1      272.17      270.86      5.95 o
   4  13   1       74.42       72.60      5.19 o
   5  13   1      224.73      249.68     15.24 o
  -5  14   1        1.12        4.82      2.72 o
  -4  14   1      170.36      156.90      6.64 o
  -3  14   1      100.68      105.01      6.36 o
  -2  14   1      119.33      133.97      5.15 o
  -1  14   1      146.85      128.19      6.62 o
   0  14   1      503.90      502.65      9.39 o
   1  14   1       98.53       97.58      4.21 o
   2  14   1       19.13       21.11      1.67 o
   3  14   1       35.25       31.37      5.32 o
   4  14   1        6.62        8.80      2.49 o
  -4  15   1       18.16       22.58      5.91 o
  -3  15   1       24.09       31.27      3.92 o
  -2  15   1       82.10       73.33      5.29 o
  -1  15   1      246.75      263.43      7.30 o
   0  15   1      131.49      111.32      4.70 o
   1  15   1       71.57       65.50      3.89 o
   2  15   1      145.79      144.42      3.68 o
   3  15   1        0.01        2.69      2.22 o
   4  15   1        0.06       -0.26      2.04 o
  -4  16   1       11.33       13.99      3.22 o
  -3  16   1       15.88       13.59      3.01 o
  -2  16   1      436.52      418.20     11.07 o
  -1  16   1      643.55      645.59     12.23 o
   0  16   1      156.16      141.48      6.91 o
   1  16   1      273.34      272.19      6.99 o
   2  16   1      218.61      211.08      7.25 o
   3  16   1      242.33      227.46      8.73 o
   4  16   1        8.14        8.32      2.71 o
  -4  17   1       92.64       89.19      7.51 o
  -3  17   1      120.92      128.77     15.63 o
  -2  17   1        6.51        6.51      2.50 o
  -1  17   1       64.80       60.88      5.08 o
   0  17   1      533.67      531.06     13.03 o
   1  17   1     1313.43     1308.43     21.10 o
   2  17   1      207.91      210.14      7.46 o
   3  17   1       24.36       23.50      4.03 o
   4  17   1       40.23       46.10      5.64 o
  -3  18   1       41.25       37.95      6.18 o
  -2  18   1       83.44       82.32      8.98 o
  -1  18   1      112.96      112.85      6.40 o
   0  18   1      129.86      122.42      7.07 o
   1  18   1       61.38       62.80      4.88 o
   2  18   1        1.16        1.45      2.27 o
   3  18   1      117.00      107.21     11.16 o
   4  18   1        5.76        5.55      2.88 o
  -2  19   1        5.20       -0.47      4.73 o
  -1  19   1       26.51       21.38      4.26 o
   0  19   1       45.85       41.79      4.71 o
   1  19   1       79.04       77.27      7.16 o
   2  19   1        7.45       10.71      2.91 o
   3  19   1       56.97       63.00      6.01 o
  -3  20   1       67.16       62.71      8.01 o
  -2  20   1       34.17       34.83      5.28 o
  -1  20   1      244.24      228.66     10.44 o
   0  20   1       58.04       51.83      6.27 o
   1  20   1       57.77       56.71      6.53 o
   2  20   1      198.79      199.84      8.07 o
   3  20   1       30.23       29.93      6.89 o
  -3  21   1       46.09       57.23      7.95 o
  -2  21   1       19.47       24.84      7.81 o
  -1  21   1        4.77        5.48      4.85 o
   0  21   1        6.44        8.72      4.26 o
   1  21   1      163.47      146.85      9.55 o
   2  21   1       28.22       25.12      4.09 o
   3  21   1       11.94        7.50      4.73 o
  -2  22   1        4.92       10.17      6.39 o
  -1  22   1       87.03       92.52      8.62 o
   0  22   1       11.82        6.62      3.59 o
   1  22   1       32.76       34.20      5.69 o
   2  22   1       67.12       86.35     13.01 o
  -2  23   1        6.01        2.84      5.68 o
  -1  23   1       10.64        9.39      3.91 o
   0  23   1      108.15       97.64      9.11 o
   1  23   1       17.82       22.06      7.33 o
   2  23   1       15.19       19.40      8.04 o
  -1  24   1       24.38       26.76      5.44 o
   0  24   1       62.76       61.05      7.67 o
   1  24   1        6.26        4.96      4.08 o
  -5   0   2        1.36        1.47      3.09 o
  -4   0   2      159.92      145.24      4.22 o
  -3   0   2      795.96      818.28     10.65 o
  -2   0   2     4646.42     4707.85     41.98 o
  -1   0   2      107.52      104.43      2.69 o
   0   0   2      688.52      623.85      8.30 o
   1   0   2    24505.91    23169.05    169.62 o
   2   0   2     7070.24     7466.43     57.24 o
   3   0   2      858.57      848.40     10.41 o
   4   0   2        0.98        3.01      1.80 o
   5   0   2      129.77      121.61     12.54 o
  -6   1   2        0.42        1.66      4.73 o
  -5   1   2      127.60      122.02      8.12 o
  -4   1   2       69.26       69.81      2.41 o
  -3   1   2       61.21       68.97      2.14 o
  -2   1   2       79.60       74.05      2.31 o
  -1   1   2     2697.08     2581.32     13.17 o
   0   1   2      510.72      481.72      3.53 o
   1   1   2     1933.27     1951.00     10.58 o
   2   1   2       47.86       41.94      1.15 o
   3   1   2      112.24       93.69      2.30 o
   4   1   2        1.02        3.20      1.20 o
   5   1   2        4.67        4.11      2.76 o
  -6   2   2        0.17        1.66      5.44 o
  -5   2   2       98.67      111.19      8.82 o
  -4   2   2       98.19       90.94      3.21 o
  -3   2   2      287.28      302.63      3.80 o
  -2   2   2       67.51       59.94      2.00 o
  -1   2   2       23.73       25.63      0.94 o
   0   2   2     4899.80     4684.52     25.61 o
   1   2   2     1805.87     1839.22     11.07 o
   2   2   2      107.32      108.83      1.63 o
   3   2   2      301.49      328.64      4.09 o
   4   2   2        4.00        1.35      1.27 o
   5   2   2        2.26        6.15      4.50 o
  -5   3   2      117.44      120.52      9.19 o
  -4   3   2      176.25      180.20      4.13 o
  -3   3   2       12.73        7.23      0.77 o
  -2   3   2     1843.40     1872.28     12.01 o
  -1   3   2     2886.19     2847.74     17.15 o
   0   3   2      773.50      870.80      8.06 o
   1   3   2      889.18      851.20      6.51 o
   2   3   2       59.61       65.42      1.61 o
   3   3   2      202.96      191.58      3.01 o
   4   3   2      332.94      319.27      5.29 o
   5   3   2      215.47      206.67      7.53 o
  -5   4   2       53.71       52.25      6.13 o
  -4   4   2       20.66       25.81      3.16 o
  -3   4   2      192.98      189.92      3.86 o
  -2   4   2        3.62        1.89      0.73 o
  -1   4   2     2730.28     2783.73     17.70 o
   0   4   2      946.07      924.88      8.62 o
   1   4   2     1595.92     1728.03     12.29 o
   2   4   2        0.09        0.48      0.59 o
   3   4   2       87.71       86.49      2.48 o
   4   4   2        0.28        0.00      1.15 o
   5   4   2        0.93        0.96      1.94 o
  -5   5   2      298.41      307.27      8.38 o
  -4   5   2      335.38      338.91      6.68 o
  -3   5   2       88.59       88.51      3.17 o
  -2   5   2     1131.46     1173.04      9.52 o
  -1   5   2      327.74      357.89      4.61 o
   0   5   2      548.76      599.32      7.38 o
   1   5   2        0.05       -0.14      2.13 o
   2   5   2      106.01       84.45      2.05 o
   3   5   2      299.59      269.91      4.14 o
   4   5   2      213.07      213.32      5.04 o
   5   5   2       17.11       15.94      2.64 o
  -5   6   2      219.19      205.29      9.90 o
  -4   6   2      115.81      115.89      4.35 o
  -3   6   2      367.25      351.06      6.61 o
  -2   6   2       51.73       32.29      1.56 o
  -1   6   2     1614.54     1577.71     12.85 o
   0   6   2      599.89      600.26      6.81 o
   1   6   2     4114.93     4007.97     40.23 o
   2   6   2      509.38      534.41      5.64 o
   3   6   2      941.21      958.24      8.58 o
   4   6   2       61.69       52.84      3.07 o
   5   6   2        0.16        1.76      1.90 o
  -5   7   2       23.13       29.86      6.26 o
  -4   7   2       14.45       18.11      2.43 o
  -3   7   2       10.69        9.35      1.35 o
  -2   7   2      403.67      462.27      4.98 o
  -1   7   2      211.37      219.59      3.41 o
   0   7   2      544.22      597.32      7.01 o
   1   7   2      625.93      669.28     11.14 o
   2   7   2      126.00      143.81      2.80 o
   3   7   2       24.13       22.37      1.52 o
   4   7   2       11.74       13.14      1.97 o
   5   7   2       74.63       72.09      4.86 o
  -5   8   2       33.58       38.98      4.74 o
  -4   8   2      381.92      372.63      8.00 o
  -3   8   2      110.52      115.89      3.15 o
  -2   8   2      525.08      547.83      6.17 o
  -1   8   2     3641.77     3916.23     29.81 o
   0   8   2     1357.00     1455.58     14.91 o
   1   8   2      668.15      684.09     11.45 o
   2   8   2       31.52       40.63      2.92 o
   3   8   2        0.76        1.03      0.82 o
   4   8   2        0.02       -1.40      1.24 o
   5   8   2        1.08        1.37      2.78 o
  -5   9   2      270.32      278.77      9.83 o
  -4   9   2      172.42      177.09      5.75 o
  -3   9   2       16.05       16.97      1.46 o
  -2   9   2        1.06        3.29      1.00 o
  -1   9   2     4116.64     4343.35     46.45 o
   0   9   2       85.97       55.44      3.46 o
   1   9   2     1134.54     1108.95     19.74 o
   2   9   2      296.85      312.87      6.42 o
   3   9   2        2.18        2.43      1.11 o
   4   9   2      122.36      123.70      4.55 o
   5   9   2      454.75      447.86     15.89 o
  -5  10   2        3.29        4.19      2.99 o
  -4  10   2       24.14       24.32      3.18 o
  -3  10   2      572.49      574.30     10.33 o
  -2  10   2       15.61       20.14      1.69 o
  -1  10   2       58.63       51.10      2.25 o
   0  10   2       87.84       80.86      4.09 o
   1  10   2       13.36        8.67      1.77 o
   2  10   2      186.16      198.22      5.85 o
   3  10   2        0.62        0.80      0.96 o
   4  10   2        7.39        7.03      1.82 o
   5  10   2       37.04       53.08      5.56 o
  -5  11   2       78.43       86.16      7.28 o
  -4  11   2      270.33      281.36      8.17 o
  -3  11   2      318.71      325.89      8.96 o
  -2  11   2       10.13       12.32      1.45 o
  -1  11   2      753.09      780.16      8.84 o
   0  11   2      156.49      178.73      5.85 o
   1  11   2      433.99      406.92      8.89 o
   2  11   2      120.92      115.65      7.24 o
   3  11   2        0.68       -0.65      0.94 o
   4  11   2       54.64       64.47      8.78 o
   5  11   2       83.49       94.48      7.25 o
  -4  12   2        7.99        8.28      2.42 o
  -3  12   2      722.82      725.19     13.94 o
  -2  12   2      177.67      163.13      7.00 o
  -1  12   2      442.21      464.81      6.43 o
   0  12   2      159.33      159.55      5.85 o
   1  12   2      291.86      269.64      9.27 o
   2  12   2      668.47      686.82     11.71 o
   3  12   2       84.65       84.97      3.72 o
   4  12   2       12.18       12.55      2.71 o
   5  12   2        0.77       -2.18      3.09 o
  -4  13   2       41.86       41.57      4.07 o
  -3  13   2        1.78        3.63      2.11 o
  -2  13   2        4.10        3.24      1.83 o
  -1  13   2        0.04        1.54      0.98 o
   0  13   2      176.71      188.10      5.67 o
   1  13   2       23.48       27.12      3.64 o
   2  13   2       40.17       46.31      3.23 o
   3  13   2       23.32       24.89      1.89 o
   4  13   2        0.03       -0.16      1.90 o
  -4  14   2        0.38       -0.82      2.17 o
  -3  14   2      297.46      282.96      8.88 o
  -2  14   2        9.19       11.48      3.65 o
  -1  14   2      418.32      365.64      9.92 o
   0  14   2        9.05        5.38      1.80 o
   1  14   2        0.07        0.30      1.47 o
   2  14   2      480.74      476.94      7.48 o
   3  14   2       16.48       22.41      2.92 o
   4  14   2        4.47        2.34      2.00 o
  -4  15   2      137.35      137.38     10.96 o
  -3  15   2       24.70       25.72      3.51 o
  -2  15   2       34.68       35.80      4.04 o
  -1  15   2      135.30      136.28      6.49 o
   0  15   2      627.45      596.39     10.88 o
   1  15   2      512.83      515.83     13.06 o
   2  15   2      340.79      344.85      6.70 o
   3  15   2       65.33       64.59      5.51 o
   4  15   2      118.72      120.83      6.51 o
  -4  16   2       42.74       37.30      5.18 o
  -3  16   2        9.22        6.99      3.04 o
  -2  16   2        9.37       16.06      3.11 o
  -1  16   2       37.87       36.92      4.18 o
   0  16   2       11.42       13.22      4.18 o
   1  16   2       21.17       20.32      3.12 o
   2  16   2      352.04      329.51      9.17 o
   3  16   2        0.07       -0.63      2.01 o
   4  16   2       44.95       51.03      4.72 o
  -4  17   2       79.29       96.30      7.95 o
  -3  17   2        1.69        1.32      2.90 o
  -2  17   2        6.97        9.92      3.24 o
  -1  17   2       40.27       24.49      4.55 o
   0  17   2       19.00       21.10      3.80 o
   1  17   2        0.06       -0.15      1.98 o
   2  17   2      298.38      300.00     11.15 o
   3  17   2        1.33        1.66      2.40 o
   4  17   2       30.39       37.78      5.89 o
  -3  18   2       53.44       55.13      7.44 o
  -2  18   2      297.53      314.92     10.31 o
  -1  18   2       85.24       94.33      6.63 o
   0  18   2       22.54       25.47      4.42 o
   1  18   2      336.00      338.16     13.59 o
   2  18   2      182.75      175.18      7.25 o
   3  18   2       61.69       64.26      6.04 o
  -2  19   2       55.28       45.22      5.47 o
  -1  19   2       26.77       27.72      4.01 o
   0  19   2        0.04       -2.00      3.41 o
   1  19   2        8.90        6.58      2.75 o
   2  19   2       22.48       26.76      3.91 o
   3  19   2        3.27        0.80      3.43 o
  -3  20   2       17.70       25.53      5.51 o
  -2  20   2      308.19      308.29     19.99 o
  -1  20   2       99.92       93.78      8.13 o
   0  20   2      204.36      183.35      8.87 o
   1  20   2      279.36      258.16      8.82 o
   2  20   2      298.29      278.68      9.51 o
   3  20   2        0.82       -2.59      3.09 o
  -3  21   2       21.32       30.65      6.09 o
  -2  21   2       40.94       49.45     10.17 o
  -1  21   2      102.22      100.05      8.75 o
   0  21   2      133.53      165.47     13.49 o
   1  21   2       19.86       19.39      3.73 o
   2  21   2        3.91        2.19      2.76 o
  -2  22   2        0.38       -2.37      4.26 o
  -1  22   2        1.52       -3.74      2.92 o
   0  22   2       16.51       16.65      4.77 o
   1  22   2        2.44       -2.73      3.15 o
   2  22   2       20.71       14.83      5.80 o
  -2  23   2        0.88       -0.24      5.68 o
  -1  23   2       11.22        9.63      5.20 o
   0  23   2       87.37       82.78      8.53 o
   1  23   2        0.02        0.98      5.56 o
  -1  24   2        0.25       -1.36      3.50 o
   0  24   2        4.35        4.20      4.08 o
   1  24   2       36.15       44.34      9.11 o
  -5   1   3      137.97      148.43     15.37 o
  -4   1   3       71.17       70.60      2.79 o
  -3   1   3      621.15      592.28      7.93 o
  -2   1   3       42.48       33.56      1.86 o
  -1   1   3     2663.28     2709.96     14.60 o
   0   1   3     1537.83     1500.69      8.63 o
   1   1   3      116.05      116.65      2.00 o
   2   1   3       73.25       65.77      2.18 o
   3   1   3      383.45      376.72      4.64 o
   4   1   3      137.69      130.75      4.24 o
   5   1   3      148.73      127.86     11.95 o
  -5   2   3      166.66      155.49      7.87 o
  -4   2   3       67.09       66.90      2.60 o
  -3   2   3      289.40      285.67      5.37 o
  -2   2   3      905.31      941.74      8.76 o
  -1   2   3      110.35      102.14      1.88 o
   0   2   3      832.96      843.67      6.54 o
   1   2   3     5351.08     5388.34     27.68 o
   2   2   3     2691.25     2709.37     17.36 o
   3   2   3        2.64        3.68      0.92 o
   4   2   3       29.91       26.79      2.30 o
   5   2   3      137.80      141.58      8.61 o
  -5   3   3        4.69        6.11      3.34 o
  -4   3   3       26.00       27.39      1.84 o
  -3   3   3       60.79       67.90      2.34 o
  -2   3   3        0.06       -0.47      0.66 o
  -1   3   3     1757.20     1837.40     12.57 o
   0   3   3        6.74        8.36      0.74 o
   1   3   3      387.87      382.44      5.14 o
   2   3   3     1693.10     1814.24     11.39 o
   3   3   3       42.99       46.91      1.93 o
   4   3   3       65.46       69.69      3.75 o
   5   3   3       11.27        7.12      2.46 o
  -5   4   3      147.60      140.42      7.16 o
  -4   4   3      158.51      164.70      4.28 o
  -3   4   3       47.73       49.26      2.07 o
  -2   4   3        4.18        2.66      0.94 o
  -1   4   3      136.61      128.75      2.18 o
   0   4   3     2283.27     2287.07     16.22 o
   1   4   3      209.17      188.77      4.18 o
   2   4   3      242.74      233.86      3.75 o
   3   4   3        0.01       -0.39      0.77 o
   4   4   3        3.28        5.73      2.19 o
   5   4   3        3.44        5.30      2.33 o
  -5   5   3        4.36        2.29      2.24 o
  -4   5   3      161.55      165.07      5.12 o
  -3   5   3        0.49        1.12      0.84 o
  -2   5   3     4567.86     4398.35     35.79 o
  -1   5   3        3.91        3.03      0.71 o
   0   5   3      942.36      978.21     11.08 o
   1   5   3       74.94       71.38      1.97 o
   2   5   3       37.90       30.16      1.59 o
   3   5   3      133.84      130.54      3.29 o
   4   5   3      422.25      419.41      8.89 o
   5   5   3        3.63        3.60      2.21 o
  -5   6   3        0.06        2.19      3.40 o
  -4   6   3      661.14      649.85     10.57 o
  -3   6   3        1.35        2.30      0.87 o
  -2   6   3      105.61      101.50      4.15 o
  -1   6   3      822.26      864.81      8.83 o
   0   6   3      514.30      543.65      9.89 o
   1   6   3       92.68       87.79      3.52 o
   2   6   3       73.18       67.70      2.32 o
   3   6   3       36.17       38.82      2.28 o
   4   6   3        0.05        0.53      1.43 o
   5   6   3        0.13        2.01      2.23 o
  -5   7   3      155.11      167.65      8.02 o
  -4   7   3      213.25      224.34      6.97 o
  -3   7   3      206.78      203.69      3.87 o
  -2   7   3     2301.92     2310.16     23.06 o
  -1   7   3      927.38     1015.95      9.29 o
   0   7   3       70.96       61.66      5.68 o
   1   7   3      164.90      160.49      6.30 o
   2   7   3       18.83       29.39      1.78 o
   3   7   3      574.28      566.81      7.15 o
   4   7   3      622.52      634.41      9.64 o
   5   7   3        4.22        3.95      2.35 o
  -5   8   3        3.28        0.73      2.44 o
  -4   8   3      369.54      364.29      8.91 o
  -3   8   3      120.55      116.10      2.62 o
  -2   8   3     1009.51     1021.02      9.37 o
  -1   8   3      456.81      490.11      6.98 o
   0   8   3      789.55      742.58     14.21 o
   1   8   3     1028.97     1041.91     15.66 o
   2   8   3      953.93      965.56     12.78 o
   3   8   3       11.92       12.61      1.50 o
   4   8   3        1.44        4.47      1.69 o
   5   8   3       50.10       42.83      6.10 o
  -5   9   3        0.01        1.20      2.41 o
  -4   9   3        9.87        9.58      2.90 o
  -3   9   3      104.67      104.16      2.80 o
  -2   9   3      312.56      330.63      3.68 o
  -1   9   3        4.51        7.45      1.27 o
   0   9   3      671.83      723.38     12.72 o
   1   9   3        6.35       12.67      2.09 o
   2   9   3       61.74       56.76      2.79 o
   3   9   3      225.04      224.76      4.56 o
   4   9   3       87.50       86.97      4.65 o
   5   9   3        3.20        5.07      3.43 o
  -5  10   3        6.26        3.31      4.97 o
  -4  10   3       37.20       44.35      3.99 o
  -3  10   3       16.55       17.26      2.47 o
  -2  10   3      409.38      405.84     10.38 o
  -1  10   3        0.49       -0.37      1.12 o
   0  10   3       92.43       72.08      4.24 o
   1  10   3      284.90      280.72      7.44 o
   2  10   3      509.47      501.37      8.49 o
   3  10   3      159.22      169.70      4.04 o
   4  10   3      165.45      169.05      5.25 o
   5  10   3       42.22       40.20      7.69 o
  -5  11   3        0.02        4.73      5.44 o
  -4  11   3      270.13      263.43      7.95 o
  -3  11   3      349.20      343.95      9.21 o
  -2  11   3      101.51       90.44      4.40 o
  -1  11   3        4.03       10.04      1.71 o
   0  11   3      142.10      132.79      5.45 o
   1  11   3      189.31      196.19      6.16 o
   2  11   3       83.77       77.12      5.80 o
   3  11   3       78.64       90.02      3.27 o
   4  11   3      207.59      194.82      8.17 o
   5  11   3       43.68       41.22      6.62 o
  -5  12   3        9.59       10.88      5.68 o
  -4  12   3       17.21       21.67      3.14 o
  -3  12   3        0.81        0.84      1.80 o
  -2  12   3        8.13        7.79      1.97 o
  -1  12   3        3.96        1.61      1.29 o
   0  12   3       98.61       96.17      5.16 o
   1  12   3        7.46       12.71      2.01 o
   2  12   3       89.96       92.06      9.47 o
   3  12   3        1.81        2.23      1.29 o
   4  12   3       13.12       10.87      3.09 o
  -5  13   3       50.15       63.16      6.80 o
  -4  13   3        4.74        5.90      2.25 o
  -3  13   3        3.20        1.97      2.08 o
  -2  13   3      263.13      269.09      9.71 o
  -1  13   3      109.57       94.75      5.60 o
   0  13   3      510.89      549.63     11.99 o
   1  13   3        0.44       -2.18      1.58 o
   2  13   3      215.67      220.36      6.50 o
   3  13   3       56.92       57.82      3.37 o
   4  13   3      169.72      174.53     10.81 o
  -4  14   3       58.52       66.83      8.01 o
  -3  14   3       13.55       14.28      2.91 o
  -2  14   3        6.93        7.52      2.49 o
  -1  14   3        7.67       11.26      1.78 o
   0  14   3       59.65       55.72      4.66 o
   1  14   3      235.73      249.79      9.32 o
   2  14   3       68.44       67.18      7.75 o
   3  14   3       31.24       37.48      3.52 o
   4  14   3        8.27        9.83      4.08 o
  -4  15   3       19.99       14.22      3.79 o
  -3  15   3       24.34       25.66      3.63 o
  -2  15   3       11.19       11.79      2.77 o
  -1  15   3        1.97        2.87      1.43 o
   0  15   3       30.18       28.99      3.58 o
   1  15   3      133.85      126.50     10.76 o
   2  15   3        0.01       -0.28      1.66 o
   3  15   3        7.27        8.32      2.28 o
   4  15   3        0.55       -3.88      2.59 o
  -4  16   3       48.67       49.75      5.83 o
  -3  16   3      158.86      167.18      7.49 o
  -2  16   3      126.36      101.71      7.47 o
  -1  16   3       38.74       35.76      3.38 o
   0  16   3      168.23      163.86      6.08 o
   1  16   3     1136.49     1139.06     21.75 o
   2  16   3        0.03       -1.36      1.62 o
   3  16   3       55.70       64.05      4.79 o
   4  16   3       99.08      101.02     11.71 o
  -3  17   3      168.54      173.43     16.22 o
  -2  17   3       89.90       93.64      6.56 o
  -1  17   3      129.94      126.26      7.26 o
   0  17   3       64.40       62.54      4.59 o
   1  17   3      129.04      137.50      9.54 o
   2  17   3       59.78       66.77      5.33 o
   3  17   3      158.53      162.77      6.66 o
  -3  18   3       43.00       42.00      4.96 o
  -2  18   3      208.37      183.93     10.45 o
  -1  18   3       33.30       40.33      4.68 o
   0  18   3      141.32      128.42      5.88 o
   1  18   3     1092.12     1075.34     18.01 o
   2  18   3       40.56       46.23      4.76 o
   3  18   3        4.89        1.80      3.43 o
  -2  19   3       17.24       18.23      4.14 o
  -1  19   3       69.28       77.04     13.36 o
   0  19   3        6.83        3.00      2.24 o
   1  19   3       95.67       88.46      9.98 o
   2  19   3       39.64       40.09      4.65 o
   3  19   3        3.28       -3.79      2.92 o
  -2  20   3        0.33        4.53      3.17 o
  -1  20   3       67.01       66.98      7.31 o
   0  20   3      170.91      165.60      8.92 o
   1  20   3       11.61       10.23      3.22 o
   2  20   3      154.11      159.10      8.06 o
   3  20   3        0.00        1.24      3.69 o
  -2  21   3        7.27       13.72      6.39 o
  -1  21   3       45.24       46.24      6.51 o
   0  21   3       28.79       24.55      4.96 o
   1  21   3       47.49       52.30      5.14 o
   2  21   3        0.96        0.89      2.46 o
  -2  22   3        2.40       -1.66      5.20 o
  -1  22   3        0.24        4.22      3.52 o
   0  22   3       73.08       86.56      8.61 o
   1  22   3       30.54       35.22      6.96 o
   2  22   3      116.20      109.48      9.66 o
  -1  23   3        0.16       -1.56      3.79 o
   0  23   3       86.87       78.81      8.51 o
   1  23   3       14.24       15.68      6.15 o
   0  24   3       29.35       27.73      7.69 o
  -5   0   4        0.13        3.92      2.92 o
  -4   0   4        2.35        2.26      1.43 o
  -3   0   4        3.23        1.51      1.43 o
  -2   0   4      460.71      444.00      9.41 o
  -1   0   4     2886.31     2909.20     28.05 o
   0   0   4     2417.85     2431.45     27.73 o
   1   0   4       66.96       67.44      2.01 o
   2   0   4     1015.00      980.29     11.68 o
   3   0   4      472.34      505.91      9.42 o
   4   0   4      462.93      433.23     12.59 o
   5   0   4       22.02       25.08      6.62 o
  -5   1   4       82.53       86.40      8.34 o
  -4   1   4       35.22       29.17      2.49 o
  -3   1   4      115.89      108.86      3.43 o
  -2   1   4       24.95       35.22      2.16 o
  -1   1   4        8.51       15.67      1.43 o
   0   1   4      387.38      387.98      3.97 o
   1   1   4      394.59      429.77      4.77 o
   2   1   4      628.71      662.32      6.48 o
   3   1   4       28.33       27.94      1.76 o
   4   1   4       17.39       21.14      2.71 o
   5   1   4        3.36       -1.31      2.56 o
  -5   2   4        1.14        2.73      2.63 o
  -4   2   4       97.58       94.18      4.17 o
  -3   2   4        2.15        1.32      1.06 o
  -2   2   4      145.87      146.75      3.24 o
  -1   2   4        3.10        7.78      0.80 o
   0   2   4     1643.50     1598.23     11.50 o
   1   2   4       52.93       59.77      2.69 o
   2   2   4      156.29      152.50      2.61 o
   3   2   4       52.51       57.39      2.42 o
   4   2   4      137.58      130.89      5.06 o
   5   2   4        0.28        1.93      3.67 o
  -5   3   4      114.77      117.04     11.06 o
  -4   3   4       18.29       15.70      1.63 o
  -3   3   4       67.62       59.85      2.53 o
  -2   3   4     1819.02     1798.78     14.12 o
  -1   3   4       95.47       77.21      2.31 o
   0   3   4      275.65      287.53      4.12 o
   1   3   4       88.48       81.97      2.07 o
   2   3   4     1789.66     1664.33     14.26 o
   3   3   4      271.22      271.96      5.39 o
   4   3   4      165.59      152.26      5.50 o
   5   3   4       30.51       32.57      4.08 o
  -5   4   4      147.33      136.64      7.49 o
  -4   4   4      104.15      103.36      4.23 o
  -3   4   4       86.05       83.86      3.02 o
  -2   4   4       64.31       59.05      3.07 o
  -1   4   4       51.05       54.84      2.28 o
   0   4   4      349.86      340.78      4.65 o
   1   4   4     1100.57     1267.58     14.03 o
   2   4   4       15.85       21.82      2.02 o
   3   4   4       90.79      100.05      4.14 o
   4   4   4       60.51       60.29      5.12 o
   5   4   4        8.98        9.23      2.82 o
  -5   5   4       36.01       40.24      6.52 o
  -4   5   4       49.20       51.76      3.94 o
  -3   5   4       47.28       48.16      2.67 o
  -2   5   4     1389.27     1433.03     13.96 o
  -1   5   4       87.34       86.96      3.33 o
   0   5   4       17.22       13.66      1.05 o
   1   5   4       33.34       22.18      2.23 o
   2   5   4      688.93      705.47      7.55 o
   3   5   4      122.55      115.24      3.04 o
   4   5   4       87.84       85.33      5.78 o
   5   5   4       83.40       86.69      6.38 o
  -5   6   4       69.23       72.80     12.26 o
  -4   6   4        6.16        4.78      1.71 o
  -3   6   4      150.26      143.94      4.13 o
  -2   6   4      384.34      389.82      6.88 o
  -1   6   4        3.80       11.74      1.09 o
   0   6   4      463.25      437.08      5.74 o
   1   6   4     1431.67     1510.78     17.90 o
   2   6   4      155.97      162.15      4.25 o
   3   6   4      343.67      351.92      6.29 o
   4   6   4      300.56      296.03      9.01 o
   5   6   4       24.66       24.31      3.90 o
  -5   7   4       19.35       18.64      8.15 o
  -4   7   4       27.28       29.75      3.16 o
  -3   7   4        7.99       10.42      1.60 o
  -2   7   4      210.82      213.97      5.40 o
  -1   7   4      178.08      202.68      4.65 o
   0   7   4       10.85       18.11      1.90 o
   1   7   4      131.16      145.76      6.13 o
   2   7   4        7.29        8.12      1.10 o
   3   7   4        0.91        2.28      1.04 o
   4   7   4      147.10      124.58      6.55 o
   5   7   4       10.34       20.46      4.65 o
  -5   8   4       62.47       79.00     11.02 o
  -4   8   4       79.95       84.74      5.89 o
  -3   8   4       66.00       68.75      4.42 o
  -2   8   4       65.46       56.93      2.95 o
  -1   8   4      135.76      112.30      5.45 o
   0   8   4      334.16      326.65     15.26 o
   1   8   4     1810.56     1959.36     37.80 o
   2   8   4       50.52       50.88      2.50 o
   3   8   4      165.34      158.65      3.76 o
   4   8   4        1.71        4.93      1.93 o
   5   8   4        7.29        4.84      2.57 o
  -5   9   4        1.53        0.61      2.49 o
  -4   9   4      332.47      318.71      8.55 o
  -3   9   4     1500.47     1416.32     19.11 o
  -2   9   4       31.80       36.50      2.10 o
  -1   9   4       50.40       43.61      2.60 o
   0   9   4     1076.10     1227.57     16.74 o
   1   9   4      531.10      529.97     13.16 o
   2   9   4      321.33      285.86      5.37 o
   3   9   4      801.36      799.43      9.03 o
   4   9   4       18.89       16.06      3.09 o
   5   9   4       10.96        5.56      3.68 o
  -4  10   4        7.85        7.71      2.32 o
  -3  10   4      539.24      493.07     10.96 o
  -2  10   4        0.10        0.51      0.89 o
  -1  10   4       10.90        7.08      1.38 o
   0  10   4      279.34      293.73      6.70 o
   1  10   4       59.54       62.05      4.38 o
   2  10   4       47.77       51.63      2.75 o
   3  10   4        0.17        0.15      1.07 o
   4  10   4       27.20       29.79      3.83 o
  -4  11   4        7.05        6.90      2.28 o
  -3  11   4      662.42      640.93     12.87 o
  -2  11   4      390.57      393.25      5.82 o
  -1  11   4       53.87       56.18      3.00 o
   0  11   4       42.25       50.30      7.57 o
   1  11   4      140.83      147.11      5.83 o
   2  11   4      171.83      168.53      4.40 o
   3  11   4      169.52      178.29      4.48 o
   4  11   4        0.06        0.68      2.03 o
  -4  12   4       13.24       20.89      3.12 o
  -3  12   4       79.10       72.56      5.28 o
  -2  12   4       70.76       65.83      3.09 o
  -1  12   4      360.99      341.84      9.43 o
   0  12   4     1434.81     1504.05     22.78 o
   1  12   4       49.52       50.51      3.77 o
   2  12   4        3.86        3.96      2.72 o
   3  12   4       11.17       14.37      1.92 o
   4  12   4      181.32      188.74     10.61 o
  -4  13   4      100.18       92.86      8.02 o
  -3  13   4        8.43        8.07      2.32 o
  -2  13   4      199.77      206.18      7.81 o
  -1  13   4       21.84       23.03      2.68 o
   0  13   4      160.29      154.43     14.55 o
   1  13   4        0.01        1.46      2.16 o
   2  13   4       44.91       41.22      3.28 o
   3  13   4       21.86       23.82      2.70 o
   4  13   4       22.03       18.85      4.93 o
  -4  14   4        3.84        9.48      3.21 o
  -3  14   4      106.39       95.20     10.18 o
  -2  14   4       16.49       17.87      2.84 o
  -1  14   4      135.07      139.41      5.19 o
   0  14   4      557.57      535.20     12.85 o
   1  14   4      216.41      220.79      9.09 o
   2  14   4       22.94       19.20      2.95 o
   3  14   4       72.28       68.91      5.91 o
   4  14   4       68.60       69.19      8.01 o
  -4  15   4      118.01      116.13      8.68 o
  -3  15   4      122.84      131.22      6.85 o
  -2  15   4      491.39      458.31     10.67 o
  -1  15   4        2.01       -0.09      1.59 o
   0  15   4      276.34      274.81     19.16 o
   1  15   4      341.16      331.42     11.20 o
   2  15   4      452.21      453.50     25.75 o
   3  15   4      135.36      133.59      7.09 o
   4  15   4       33.24       37.93      6.30 o
  -3  16   4       38.10       41.29      9.90 o
  -2  16   4      134.70      129.72      6.46 o
  -1  16   4       32.22       23.69      2.94 o
   0  16   4        3.10        4.63      2.39 o
   1  16   4        0.42        0.93      3.79 o
   2  16   4       16.54       17.42      2.98 o
   3  16   4       80.64       84.59      6.40 o
  -4  17   4        1.05        2.80      2.83 o
  -3  17   4       65.94       69.47      8.19 o
  -2  17   4       61.03       60.51      7.10 o
  -1  17   4        4.62        2.13      2.49 o
   0  17   4        6.87       10.58      4.73 o
   1  17   4        0.95        1.44      2.66 o
   2  17   4       57.72       52.72      4.55 o
   3  17   4       19.84       23.31      7.33 o
  -2  18   4       32.83       37.85      4.17 o
  -1  18   4       65.46       53.07      5.71 o
   0  18   4      524.91      515.57     11.58 o
   1  18   4      493.71      490.33     22.71 o
   2  18   4        8.36       10.65      3.85 o
   3  18   4      162.88      170.90     12.18 o
  -2  19   4        5.66        6.69      2.85 o
  -1  19   4       98.47       95.58     10.76 o
   0  19   4       15.62       15.03      3.02 o
   1  19   4        3.24        2.56      2.54 o
   2  19   4      113.27      115.92      7.57 o
   3  19   4       51.64       46.24      7.11 o
  -1  20   4        5.38        9.70      5.24 o
   0  20   4      299.49      305.11     23.07 o
   1  20   4       21.15       25.73      3.88 o
   2  20   4        1.19        4.17      2.74 o
  -1  21   4        6.41       13.03      4.14 o
   0  21   4        4.05       -3.76      9.14 o
   1  21   4       15.07       20.44      3.85 o
   2  21   4       87.07       99.77      7.29 o
  -2  22   4       38.92       51.10     10.88 o
  -1  22   4       58.96       53.99      7.16 o
   0  22   4        9.68        9.56      4.41 o
   1  22   4        8.41        2.75      3.84 o
  -1  23   4        9.72       11.26      4.75 o
   0  23   4        6.80       13.39      4.60 o
  -5   1   5        7.95       11.56      2.89 o
  -4   1   5        5.51        4.66      1.56 o
  -3   1   5     1062.74     1023.66     11.28 o
  -2   1   5       86.53       84.04      3.04 o
  -1   1   5      302.37      310.88      5.72 o
   0   1   5        2.00       12.71      1.08 o
   1   1   5     1033.25     1011.27     10.08 o
   2   1   5       94.65       90.61      3.16 o
   3   1   5      667.90      645.85      9.08 o
   4   1   5      115.99      123.54      9.02 o
   5   1   5       53.08       71.65      7.69 o
  -5   2   5        5.15        9.38      3.68 o
  -4   2   5      104.38       81.06      4.03 o
  -3   2   5      168.20      154.98      5.34 o
  -2   2   5      368.54      404.38      6.23 o
  -1   2   5     2849.52     2825.14     26.87 o
   0   2   5      463.97      503.87      5.33 o
   1   2   5       22.93       26.30      1.59 o
   2   2   5     1896.00     1840.66     12.62 o
   3   2   5     1931.01     1897.51     17.39 o
   4   2   5       60.90       62.91      4.42 o
   5   2   5        2.90        3.24      3.30 o
  -5   3   5        2.16        4.75      3.67 o
  -4   3   5        8.05        6.81      1.79 o
  -3   3   5      184.05      174.21      4.71 o
  -2   3   5        0.00       -0.08      0.94 o
  -1   3   5      159.68      142.10      3.94 o
   0   3   5      186.98      200.82      3.74 o
   1   3   5       20.15       19.84      1.33 o
   2   3   5        0.64       -0.87      0.98 o
   3   3   5       26.96       32.03      2.57 o
   4   3   5       90.97       96.49      7.31 o
   5   3   5        0.26        0.02      2.09 o
  -5   4   5       92.04      101.91     11.63 o
  -4   4   5       21.05       18.34      2.60 o
  -3   4   5      642.28      617.86     10.05 o
  -2   4   5      382.08      397.10      8.49 o
  -1   4   5      358.64      334.98      5.83 o
   0   4   5       51.63       51.43      2.80 o
   1   4   5      237.90      242.52      6.18 o
   2   4   5      143.91      122.98      3.93 o
   3   4   5      374.16      360.56      7.44 o
   4   4   5       12.13       10.83      2.59 o
   5   4   5        9.46       11.33      3.27 o
  -5   5   5       40.66       44.74     11.65 o
  -4   5   5       30.86       35.51      3.55 o
  -3   5   5       11.28        9.58      2.37 o
  -2   5   5      210.56      208.88      6.20 o
  -1   5   5      395.34      392.00      8.89 o
   0   5   5     1063.09     1041.18     14.92 o
   1   5   5      401.40      392.90      6.23 o
   2   5   5       95.80       85.63      3.72 o
   3   5   5       20.34       23.73      2.53 o
   4   5   5        4.08        0.76      1.99 o
   5   5   5       80.24       84.86      6.66 o
  -5   6   5       46.65       54.66      8.33 o
  -4   6   5        5.60        6.96      2.97 o
  -3   6   5      231.15      230.67      8.87 o
  -2   6   5        0.12       -0.81      1.96 o
  -1   6   5       49.18       42.46      3.68 o
   0   6   5       25.40       28.23      1.38 o
   1   6   5       46.85       45.80      2.54 o
   2   6   5       11.30        7.68      1.49 o
   3   6   5       61.16       57.19      3.66 o
   4   6   5      123.42      120.36      7.09 o
   5   6   5       11.08        9.57      3.09 o
  -5   7   5       38.62       36.15      4.88 o
  -4   7   5      296.03      289.64      9.16 o
  -3   7   5      450.72      439.69     12.34 o
  -2   7   5       90.95       77.39      4.19 o
  -1   7   5       59.81       54.97      3.45 o
   0   7   5     1304.68     1370.39     12.64 o
   1   7   5      618.94      582.12     18.82 o
   2   7   5       17.90       16.68      1.60 o
   3   7   5       87.40       81.09      4.30 o
   4   7   5        2.63        2.16      2.31 o
  -4   8   5        5.47        6.93      2.49 o
  -3   8   5       67.72       64.85      4.32 o
  -2   8   5      161.37      156.71      6.21 o
  -1   8   5      645.70      640.45      9.57 o
   0   8   5       85.13       85.01      4.34 o
   1   8   5        0.06        0.14      1.42 o
   2   8   5      342.63      332.44      7.36 o
   3   8   5      251.88      270.04      6.68 o
   4   8   5      170.08      172.67      7.76 o
  -4   9   5       25.90       22.95      2.96 o
  -3   9   5       40.19       39.19      3.51 o
  -2   9   5      100.66      102.10      3.81 o
  -1   9   5      120.85      108.44      3.90 o
   0   9   5        0.44        0.45      0.95 o
   1   9   5       11.51        9.02      1.97 o
   2   9   5        0.98        1.00      1.37 o
   3   9   5        0.18        1.65      1.58 o
   4   9   5        9.49       10.57      2.92 o
  -4  10   5       12.11        9.46      5.26 o
  -3  10   5      138.04      125.23      6.05 o
  -2  10   5       30.41       26.05      1.95 o
  -1  10   5      249.13      240.66      5.70 o
   0  10   5     1133.77     1176.12     14.19 o
   1  10   5      102.54      121.45      4.97 o
   2  10   5      131.38      127.18      3.47 o
   3  10   5      106.98      109.04      5.63 o
   4  10   5       26.70       33.62      5.40 o
  -5  11   5       24.92       25.55      8.28 o
  -4  11   5       92.16       89.47     12.54 o
  -3  11   5      107.36       90.22      5.59 o
  -2  11   5      199.07      197.54      4.37 o
  -1  11   5      425.52      420.37      7.93 o
   0  11   5      140.91      138.01      4.40 o
   1  11   5      137.35      145.67      5.04 o
   2  11   5       33.02       30.40      2.20 o
   3  11   5        0.14       -0.48      1.66 o
   4  11   5       47.01       43.52      4.76 o
  -4  12   5        0.08        4.92      5.04 o
  -3  12   5        1.35        3.51      2.48 o
  -2  12   5      100.91       99.61      3.67 o
  -1  12   5        6.11        4.54      1.50 o
   0  12   5      227.93      213.72      8.13 o
   1  12   5      147.66      153.41      5.16 o
   2  12   5       50.38       45.30      3.56 o
   3  12   5        1.43        4.21      2.11 o
   4  12   5       37.04       30.46      6.74 o
  -4  13   5      239.36      246.62     17.21 o
  -3  13   5      464.44      419.51     23.30 o
  -2  13   5      169.78      169.44      4.33 o
  -1  13   5      178.33      189.54      6.64 o
   0  13   5      315.31      322.03     30.16 o
   1  13   5      225.80      233.31      9.47 o
   2  13   5      368.50      373.67     13.90 o
   3  13   5       13.33       15.91      2.93 o
   4  13   5       37.58       54.26      7.17 o
  -4  14   5       14.61       15.51      3.91 o
  -3  14   5       77.41       72.20      8.69 o
  -2  14   5       10.82        7.08      1.96 o
  -1  14   5       99.30      106.08      5.50 o
   0  14   5        0.07       -1.30      2.01 o
   1  14   5      111.68      126.73      7.61 o
   2  14   5        0.33        1.02      1.76 o
   3  14   5       82.61       90.13      6.10 o
   4  14   5       37.41       37.49      6.27 o
  -4  15   5       65.15       55.23      6.30 o
  -3  15   5       11.34       12.39      8.89 o
  -2  15   5       45.49       36.43      4.53 o
  -1  15   5       58.51       64.32      4.75 o
   0  15   5        4.86        5.10      2.49 o
   1  15   5      204.46      220.05      9.60 o
   2  15   5        0.32       -1.07      1.65 o
   3  15   5        0.91       -1.28      3.08 o
  -3  16   5        2.64        2.84      3.51 o
  -2  16   5        9.77       21.24      3.91 o
  -1  16   5      222.57      223.20      7.42 o
   0  16   5       13.11       13.51      3.17 o
   1  16   5      256.69      255.90     10.63 o
   2  16   5       40.81       40.31      3.72 o
   3  16   5      113.20      102.90     18.69 o
  -3  17   5        8.33       18.69      7.10 o
  -2  17   5       33.35       37.48      4.16 o
  -1  17   5        8.86        7.22      4.21 o
   0  17   5       83.15       93.44      7.09 o
   1  17   5      195.41      191.14      9.55 o
   2  17   5       65.04       69.87      5.49 o
   3  17   5        9.45        4.59      3.50 o
  -2  18   5        6.17        9.08      3.01 o
  -1  18   5      117.49      100.37      9.86 o
   0  18   5       76.81       69.73      6.37 o
   1  18   5        8.85        7.90      3.47 o
   2  18   5      295.07      281.78     23.07 o
   3  18   5      203.98      209.50     12.61 o
  -3  19   5      131.64      143.94     16.56 o
  -2  19   5       14.19       17.15      4.21 o
  -1  19   5       19.69       26.75      4.69 o
   0  19   5      115.01      114.00     11.59 o
   1  19   5       88.37       95.01      8.24 o
   2  19   5        0.36       -2.13      7.57 o
  -2  20   5       76.90       63.25      8.16 o
  -1  20   5       74.21       87.26      7.78 o
   0  20   5        9.91       11.36      7.69 o
   1  20   5       91.02       88.67      8.01 o
   2  20   5       31.19       35.93      6.06 o
  -1  21   5       11.87       23.92      8.48 o
   0  21   5       95.29       85.63     16.51 o
   1  21   5       33.10       24.08      5.44 o
  -1  22   5       51.88       54.54      7.48 o
   0  22   5      120.52      109.57      9.41 o
  -5   0   6        5.04       14.21     13.61 o
  -4   0   6      221.64      211.92      9.13 o
  -3   0   6       88.48       95.76      5.10 o
  -2   0   6      337.68      313.13      7.14 o
  -1   0   6      248.21      272.67      8.01 o
   0   0   6        0.05        2.80      1.58 o
   1   0   6      945.48      945.39     11.10 o
   2   0   6     2704.31     2767.17     29.51 o
   3   0   6       29.54       36.53      4.05 o
   4   0   6        0.08        0.66      2.66 o
  -5   1   6       19.11       24.71      5.95 o
  -4   1   6      158.11      143.77      4.93 o
  -3   1   6        7.27        7.13      1.53 o
  -2   1   6       44.88       41.28      2.44 o
  -1   1   6       53.13       63.15      3.29 o
   0   1   6        7.03        8.77      1.06 o
   1   1   6        7.87       15.97      1.34 o
   2   1   6      218.95      227.39      4.79 o
   3   1   6      293.07      270.68      6.08 o
   4   1   6       46.12       37.27      4.23 o
  -5   2   6        8.11       16.85     10.01 o
  -4   2   6       84.80       74.86      3.97 o
  -3   2   6      250.68      236.96      5.13 o
  -2   2   6      194.79      195.59      4.33 o
  -1   2   6      225.01      229.62      5.24 o
   0   2   6      254.72      254.74      3.86 o
   1   2   6      547.16      548.03      6.73 o
   2   2   6      939.19      922.59     10.68 o
   3   2   6       15.58       20.56      2.29 o
   4   2   6       27.44       26.42      3.29 o
  -5   3   6       10.83       26.01     16.78 o
  -4   3   6      161.14      164.16      5.31 o
  -3   3   6        0.23       -0.77      1.08 o
  -2   3   6        9.47        7.93      1.22 o
  -1   3   6      754.66      707.68     11.36 o
   0   3   6      653.52      639.04      6.56 o
   1   3   6        0.04        0.55      1.02 o
   2   3   6      112.62      113.59      3.09 o
   3   3   6      216.75      203.30      5.93 o
   4   3   6       45.24       53.75      5.22 o
  -5   4   6       16.43       61.04     15.38 o
  -4   4   6       24.08       24.39      3.19 o
  -3   4   6      352.04      337.96      9.27 o
  -2   4   6      458.33      436.42      9.31 o
  -1   4   6       16.11       18.63      3.02 o
   0   4   6        0.01        0.14      1.13 o
   1   4   6      140.97      121.88      3.38 o
   2   4   6        0.09        1.00      1.38 o
   3   4   6      321.52      316.64      8.22 o
   4   4   6        2.81        0.52      2.08 o
  -4   5   6       29.44       30.19      3.48 o
  -3   5   6        3.12        4.52      2.07 o
  -2   5   6        2.36        2.10      1.71 o
  -1   5   6       36.97       36.55      3.08 o
   0   5   6      388.30      388.70      7.13 o
   1   5   6        0.30       -0.53      0.95 o
   2   5   6       87.01       88.80      3.93 o
   3   5   6       65.54       70.00      4.14 o
   4   5   6        7.00        3.50      2.40 o
  -4   6   6        3.75        3.78      2.81 o
  -3   6   6       82.16       79.41      6.52 o
  -2   6   6      174.03      164.51      8.94 o
  -1   6   6       40.70       31.65      3.66 o
   0   6   6        4.13        1.08      1.47 o
   1   6   6      435.59      417.43      6.20 o
   2   6   6      336.95      337.23      7.58 o
   3   6   6      404.54      399.01      9.78 o
   4   6   6        1.59        0.88      2.01 o
  -4   7   6       35.49       34.78      5.08 o
  -3   7   6      182.62      185.44      8.37 o
  -2   7   6      372.25      353.46     12.95 o
  -1   7   6      207.13      205.45      5.83 o
   0   7   6      103.97      105.85      4.79 o
   1   7   6      597.95      612.24      8.98 o
   2   7   6       22.51       21.21      2.57 o
   3   7   6        1.00        2.39      1.72 o
   4   7   6       16.28       17.09      4.47 o
  -4   8   6        0.01        4.15      5.91 o
  -3   8   6       68.47       68.19      6.09 o
  -2   8   6      195.35      200.57      7.62 o
  -1   8   6      418.20      408.09      8.36 o
   0   8   6       86.91       80.64      2.46 o
   1   8   6       57.26       42.71      3.48 o
   2   8   6      354.70      359.24      5.92 o
   3   8   6      171.32      161.01      8.71 o
   4   8   6       26.26       28.82      4.15 o
  -5   9   6       69.53       68.41      7.06 o
  -4   9   6       75.32       86.16     14.79 o
  -3   9   6       18.15       17.91      3.53 o
  -2   9   6      731.38      722.68     14.40 o
  -1   9   6     1410.22     1375.64     17.25 o
   0   9   6      113.91      123.17      3.06 o
   1   9   6       18.91       12.38      1.95 o
   2   9   6      196.35      206.09      6.22 o
   3   9   6       58.31       60.51      4.39 o
   4   9   6      309.80      310.05     10.37 o
  -4  10   6       61.01       62.28      5.86 o
  -3  10   6       23.64       16.92      3.48 o
  -2  10   6       45.99       43.94      3.31 o
  -1  10   6        0.13        0.17      2.70 o
   0  10   6      244.48      243.79      6.97 o
   1  10   6       32.68       24.07      2.85 o
   2  10   6       22.51       24.46      2.83 o
   3  10   6        8.93       11.26      2.80 o
   4  10   6        0.00        2.14      2.61 o
  -4  11   6       25.43       72.87     15.85 o
  -3  11   6       31.91       35.83      6.44 o
  -2  11   6       66.51       63.79      2.78 o
  -1  11   6      756.97      775.67     11.86 o
   0  11   6        2.43        2.60      1.13 o
   1  11   6       35.13       30.95      4.36 o
   2  11   6       10.45       11.21      2.31 o
   3  11   6        5.45        8.97      2.65 o
   4  11   6       91.91       94.47      9.16 o
  -4  12   6       50.47       43.45     10.46 o
  -3  12   6       17.38       25.31      6.23 o
  -2  12   6        6.83        7.54      1.87 o
  -1  12   6       57.28       54.80      3.59 o
   0  12   6      118.79      125.13      4.27 o
   1  12   6      393.12      385.85      9.46 o
   2  12   6       96.35      101.81      5.17 o
   3  12   6       63.23       69.99      5.59 o
   4  12   6        3.25        3.20      3.50 o
  -4  13   6       19.05       23.66      8.04 o
  -3  13   6       88.96       88.08     13.72 o
  -2  13   6       26.83       24.57      3.38 o
  -1  13   6       59.96       70.27      4.72 o
   0  13   6      195.51      189.16     10.53 o
   1  13   6       13.48       11.01      2.44 o
   2  13   6       24.94       26.28      3.76 o
   3  13   6       88.22       75.66      5.91 o
  -4  14   6       53.89       64.25      8.45 o
  -3  14   6        6.47       23.95     18.93 o
  -2  14   6        7.84        6.30      3.81 o
  -1  14   6       69.70       71.73      4.70 o
   0  14   6       73.52       68.59      6.08 o
   1  14   6      178.63      169.53      6.64 o
   2  14   6      163.10      161.64      6.17 o
   3  14   6       69.07       70.62      5.84 o
  -3  15   6       17.66      102.21     14.20 o
  -2  15   6       62.20       67.58      6.24 o
  -1  15   6      362.42      354.85      8.86 o
   0  15   6      610.50      590.33     15.12 o
   1  15   6        7.13        5.41      3.01 o
   2  15   6       52.51       51.29      4.96 o
   3  15   6      347.81      372.73     15.15 o
  -3  16   6       15.72       27.92      8.52 o
  -2  16   6        4.55        6.41      3.51 o
  -1  16   6      141.36      130.63      8.91 o
   0  16   6       30.30       33.27      4.60 o
   1  16   6       27.17       22.17      6.27 o
   2  16   6       53.07       42.25      4.67 o
   3  16   6       10.79        9.97      4.85 o
  -3  17   6       50.84       56.91     10.76 o
  -2  17   6       22.66       27.79      5.22 o
  -1  17   6       49.32       55.55      8.23 o
   0  17   6      161.76      166.98      8.53 o
   1  17   6       26.47       30.64      5.22 o
   2  17   6        6.59        6.27      3.71 o
  -2  18   6       97.06       92.44     17.27 o
  -1  18   6        2.90        0.35      3.82 o
   0  18   6       47.26       50.33      5.68 o
   1  18   6       99.15      124.24      9.44 o
   2  18   6      248.73      269.77     12.63 o
  -2  19   6       15.74       18.47      5.10 o
  -1  19   6        6.16       10.46      4.99 o
   0  19   6        2.38        7.81      5.44 o
   1  19   6        0.01        0.11      3.06 o
   2  19   6        1.84       -2.78      2.76 o
  -1  20   6        1.22        7.05      8.52 o
   0  20   6        6.31        8.52      6.15 o
   1  20   6        4.97        5.54      3.50 o
  -1  21   6       61.10       76.15      8.59 o
   0  21   6        2.98        6.62      6.62 o
  -4   1   7        6.93        6.27      2.32 o
  -3   1   7        0.42        1.81      1.22 o
  -2   1   7      291.31      269.01      6.08 o
  -1   1   7      434.97      438.33      7.75 o
   0   1   7      208.64      247.94      4.42 o
   1   1   7      108.29       95.41      2.99 o
   2   1   7      154.71      154.50      5.20 o
   3   1   7       20.24       22.66      2.48 o
   4   1   7       82.35       95.70      6.76 o
  -4   2   7       44.04       47.89      4.67 o
  -3   2   7        0.29        3.22      1.29 o
  -2   2   7       45.32       47.43      2.38 o
  -1   2   7       13.86       10.22      2.15 o
   0   2   7      879.69      881.64      9.43 o
   1   2   7     1028.19     1008.56     10.70 o
   2   2   7      230.48      230.26      5.83 o
   3   2   7       42.00       33.53      3.15 o
   4   2   7      537.10      500.15     13.29 o
  -4   3   7       25.47       18.50      3.93 o
  -3   3   7        9.38        9.06      1.57 o
  -2   3   7       35.26       30.38      2.90 o
  -1   3   7      393.89      380.43      8.47 o
   0   3   7      164.21      170.58      4.00 o
   1   3   7        1.11        1.63      1.11 o
   2   3   7        0.01       -1.71      1.14 o
   3   3   7        0.03        0.98      1.54 o
   4   3   7        4.54        4.02      2.72 o
  -4   4   7      133.34      123.90      8.98 o
  -3   4   7       50.43       48.41      4.47 o
  -2   4   7        1.88        2.83      1.88 o
  -1   4   7       44.55       44.78      6.12 o
   0   4   7       22.84       20.87      2.31 o
   1   4   7      775.06      747.39     10.45 o
   2   4   7       95.58       88.94      3.52 o
   3   4   7       81.77       76.19      5.86 o
   4   4   7       92.33      113.45      7.74 o
  -5   5   7       19.73      184.77     17.27 o
  -4   5   7        4.54        4.47      2.27 o
  -3   5   7        4.68        7.82      2.48 o
  -2   5   7      160.86      156.05      6.02 o
  -1   5   7        0.49       -0.41      1.56 o
   0   5   7       86.61       81.13      4.65 o
   1   5   7       14.38       10.67      1.70 o
   2   5   7       76.05       79.94      3.54 o
   3   5   7      200.38      216.62      8.22 o
   4   5   7       53.07       54.84      5.63 o
  -4   6   7        2.84        9.72      7.58 o
  -3   6   7       11.85        9.49      2.60 o
  -2   6   7      463.30      465.22     12.35 o
  -1   6   7       56.97       54.78      5.00 o
   0   6   7        3.24        1.45      1.70 o
   1   6   7      374.15      367.83      6.93 o
   2   6   7        7.29        6.67      1.87 o
   3   6   7      109.20      106.67      6.94 o
   4   6   7       83.86       85.48      6.78 o
  -4   7   7        0.00        8.28      8.33 o
  -3   7   7      357.15      340.23     11.64 o
  -2   7   7     1375.98     1324.26     28.34 o
  -1   7   7       29.79       28.62      3.08 o
   0   7   7       22.72       25.79      3.12 o
   1   7   7       72.89       69.12      5.47 o
   2   7   7      296.90      290.26      6.74 o
   3   7   7       86.81       93.47      5.50 o
   4   7   7      100.21      109.03      7.68 o
  -4   8   7      122.64      143.62     15.73 o
  -3   8   7       10.85       10.35      3.31 o
  -2   8   7      158.13      164.79      9.86 o
  -1   8   7       22.69       23.45      2.92 o
   0   8   7      507.70      508.02     10.91 o
   1   8   7       13.86       11.01      3.26 o
   2   8   7      307.42      309.86      7.72 o
   3   8   7      106.81       97.80      5.71 o
   4   8   7       14.97       15.81      3.46 o
  -4   9   7       15.19       88.01     13.25 o
  -3   9   7       21.77       19.94      3.89 o
  -2   9   7       23.97       22.08      2.87 o
  -1   9   7        1.94        4.18      1.87 o
   0   9   7        0.40        0.51      1.82 o
   1   9   7        1.72        2.35      1.54 o
   2   9   7        3.47        5.59      2.04 o
   3   9   7        6.91        4.73      2.62 o
   4   9   7        0.83        1.58      2.50 o
  -4  10   7       55.62      144.32     17.74 o
  -3  10   7       72.17       85.54     11.44 o
  -2  10   7      213.48      209.22      6.41 o
  -1  10   7      223.13      213.90      9.64 o
   0  10   7      180.76      180.29     10.92 o
   1  10   7      325.76      317.03      8.23 o
   2  10   7      888.67      872.62     13.78 o
   3  10   7        9.29        8.42      2.72 o
  -3  11   7        2.91        1.28      5.94 o
  -2  11   7      268.24      258.08      7.12 o
  -1  11   7      234.81      234.19      9.01 o
   0  11   7       69.49       63.81      5.17 o
   1  11   7      107.37      108.75      8.24 o
   2  11   7      121.29      128.76      7.04 o
   3  11   7       63.96       66.48      5.87 o
  -4  12   7       33.05       39.98     10.41 o
  -3  12   7        3.35       13.05      9.94 o
  -2  12   7        1.60        1.64      1.99 o
  -1  12   7       11.26       12.33      2.60 o
   0  12   7        0.02        1.61      2.17 o
   1  12   7       43.53       36.31      6.51 o
   2  12   7       70.37       67.17      5.58 o
   3  12   7       33.54       33.98      4.49 o
  -3  13   7       13.39       34.88     22.71 o
  -2  13   7      391.25      392.75     12.89 o
  -1  13   7      885.36      870.69     18.00 o
   0  13   7      206.17      203.32      7.55 o
   1  13   7      127.41      121.49      8.94 o
   2  13   7      107.14      126.38      7.55 o
   3  13   7      217.44      229.77     13.71 o
  -3  14   7       30.49       75.23     16.80 o
  -2  14   7       44.06       44.22      5.57 o
  -1  14   7       47.78       46.71      4.29 o
   0  14   7      100.77      100.77     11.59 o
   1  14   7       17.02       20.22      4.37 o
   2  14   7        3.47        3.19      2.49 o
   3  14   7        8.25        5.78      3.04 o
  -2  15   7        5.60       13.17      3.83 o
  -1  15   7        0.18       -1.30      3.01 o
   0  15   7        0.68        1.14      2.92 o
   1  15   7       30.25       31.99      5.25 o
   2  15   7       37.30       44.58      4.95 o
  -2  16   7        1.41        8.63      4.49 o
  -1  16   7        1.38       -1.87      7.86 o
   0  16   7      138.69      162.71      9.01 o
   1  16   7       58.60       55.55      6.70 o
   2  16   7       86.64       69.61      6.02 o
  -2  17   7       54.65       63.31      7.48 o
  -1  17   7        6.53        2.59      5.63 o
   0  17   7       10.12        9.87      3.46 o
   1  17   7       31.99       23.84      4.89 o
   2  17   7      104.17      107.59      7.37 o
  -1  18   7        1.97        0.29      3.31 o
   0  18   7       54.73       59.38      6.86 o
   1  18   7       37.25       45.71      6.54 o
  -1  19   7      124.90      151.63     11.15 o
   0  19   7        3.74       -0.71      4.50 o
   1  19   7        9.01        7.20      4.50 o
   0  20   7       31.69       33.60      9.46 o
  -4   0   8        2.06        9.51      9.10 o
  -3   0   8        1.69        6.24      3.02 o
  -2   0   8      164.06      151.88      5.91 o
  -1   0   8       19.41       25.44      3.78 o
   0   0   8     1016.85     1001.19     28.00 o
   1   0   8      143.12      154.92      6.90 o
   2   0   8      275.16      267.31     16.39 o
   3   0   8      610.79      581.35     14.15 o
   4   0   8      589.14      568.66     18.23 o
  -4   1   8       47.97       45.24      5.69 o
  -3   1   8      176.70      156.52      6.31 o
  -2   1   8      144.81      138.15      3.90 o
  -1   1   8        0.11       -0.46      1.29 o
   0   1   8        1.47        2.79      1.00 o
   1   1   8        0.08       -0.28      0.83 o
   2   1   8       25.08       26.49      2.68 o
   3   1   8       45.16       44.91      4.29 o
   4   1   8       74.74       70.33      6.60 o
  -4   2   8        1.10        7.50      3.99 o
  -3   2   8       61.07       67.13      4.94 o
  -2   2   8      210.94      204.52      6.30 o
  -1   2   8       14.85       11.99      2.47 o
   0   2   8      179.00      179.32      4.28 o
   1   2   8       16.46       17.33      1.75 o
   2   2   8      205.03      191.67      5.60 o
   3   2   8      114.58      120.94      8.48 o
   4   2   8       27.89       33.18      4.77 o
  -4   3   8       43.31       53.46     12.09 o
  -3   3   8      289.89      311.09      8.79 o
  -2   3   8      139.95      150.76      5.52 o
  -1   3   8        8.92        6.55      2.01 o
   0   3   8      470.87      464.04      8.07 o
   1   3   8      520.41      513.47     10.02 o
   2   3   8      136.14      127.65      4.92 o
   3   3   8       68.98       74.57      5.24 o
   4   3   8        3.07        3.21      2.72 o
  -4   4   8       11.19       20.66      7.56 o
  -3   4   8      114.33      113.72      6.95 o
  -2   4   8      126.85      113.58      6.72 o
  -1   4   8      466.64      486.91     11.85 o
   0   4   8       64.58       72.61      5.11 o
   1   4   8      299.94      299.24      8.05 o
   2   4   8      292.15      283.14      8.45 o
   3   4   8        6.80        8.62      2.76 o
   4   4   8       41.35       40.20      5.05 o
  -4   5   8        7.36       33.06     16.56 o
  -3   5   8      159.72      151.89      7.09 o
  -2   5   8      407.85      412.17      9.99 o
  -1   5   8        7.16        6.96      2.57 o
   0   5   8       79.08       73.23      5.04 o
   1   5   8      280.03      298.60     13.77 o
   2   5   8       96.46       94.72      7.38 o
   3   5   8        5.59        9.48      2.84 o
  -4   6   8        0.21       35.96      9.70 o
  -3   6   8        6.80        8.78      3.57 o
  -2   6   8        4.40        3.27      2.62 o
  -1   6   8      182.41      183.08      6.65 o
   0   6   8      260.50      263.00      8.10 o
   1   6   8      481.38      487.62     13.71 o
   2   6   8      155.67      153.08      6.47 o
   3   6   8       85.33       93.51      6.85 o
  -4   7   8        7.35       93.92     11.59 o
  -3   7   8       37.06       46.36      5.63 o
  -2   7   8       45.01       52.44      5.35 o
  -1   7   8      800.97      780.08     13.97 o
   0   7   8        0.10        3.52      2.16 o
   1   7   8       46.96       47.25      4.24 o
   2   7   8      131.01      120.45      6.23 o
   3   7   8      175.27      170.11      8.14 o
  -4   8   8        1.89      126.57     13.25 o
  -3   8   8        2.96       13.13      5.09 o
  -2   8   8      132.80      139.38     10.09 o
  -1   8   8       82.16       79.83      5.08 o
   0   8   8      259.39      264.39      8.30 o
   1   8   8      251.37      230.79      7.87 o
   2   8   8       18.76       16.82      3.37 o
   3   8   8       19.77       24.62      6.36 o
  -4   9   8       21.83      149.52     14.90 o
  -3   9   8      122.29      131.25     10.04 o
  -2   9   8       11.72       15.86      3.21 o
  -1   9   8        0.03        3.21      2.02 o
   0   9   8      392.19      375.37     10.02 o
   1   9   8      214.04      208.28      7.71 o
   2   9   8       83.02       93.57      6.61 o
   3   9   8       20.17       24.52      4.04 o
  -4  10   8       13.18      152.36     13.49 o
  -3  10   8       18.19       16.10      6.41 o
  -2  10   8       44.05       43.20      4.79 o
  -1  10   8      245.46      265.09      9.99 o
   0  10   8        0.41        1.04      2.04 o
   1  10   8       12.39       18.29      4.39 o
   2  10   8        7.71        8.05      2.74 o
   3  10   8        0.07        2.91      2.61 o
  -3  11   8       81.08       95.88      8.75 o
  -2  11   8       35.84       39.72      4.06 o
  -1  11   8      124.43      137.14      7.83 o
   0  11   8       98.06      103.44      5.99 o
   1  11   8      118.42      109.42      6.41 o
   2  11   8       11.35       12.15      3.07 o
   3  11   8       25.86       34.27      4.75 o
  -3  12   8        1.84       -2.43      2.79 o
  -2  12   8       50.35       58.66      4.69 o
  -1  12   8      131.96      141.76      6.59 o
   0  12   8       51.77       52.30      5.30 o
   1  12   8      123.06      131.80      7.23 o
   2  12   8       20.78       28.01      4.13 o
   3  12   8       11.11       21.96      6.29 o
  -2  13   8        1.85        1.44      2.83 o
  -1  13   8        7.10        4.18      6.11 o
   0  13   8        0.42       -2.00      1.94 o
   1  13   8        0.03        0.96      2.08 o
   2  13   8       26.64       31.66      7.32 o
  -2  14   8        2.02        3.89      6.44 o
  -1  14   8      143.29      145.76      6.98 o
   0  14   8        1.91        5.88      2.96 o
   1  14   8       88.03       88.36      8.35 o
   2  14   8        2.82        8.12      3.06 o
  -2  15   8       45.79       54.00     11.08 o
  -1  15   8        3.35        4.06      4.67 o
   0  15   8       15.05       17.76      3.46 o
   1  15   8       62.90       65.15      7.39 o
   2  15   8      123.29      127.64      8.11 o
  -2  16   8       21.34       38.30      9.81 o
  -1  16   8       13.72        7.45      4.66 o
   0  16   8        0.20       -2.42      2.21 o
   1  16   8       21.83       16.29      4.54 o
  -2  17   8      203.83      231.17     12.56 o
  -1  17   8        0.37       -1.26      5.78 o
   0  17   8        0.41       -0.80      2.21 o
   1  17   8        1.35        1.95      3.35 o
  -1  18   8       24.72       29.61      5.57 o
   0  18   8      204.48      224.31     13.37 o
  -4   1   9       87.89       77.50      6.43 o
  -3   1   9      214.56      214.10     11.23 o
  -2   1   9       24.29       23.94      3.03 o
  -1   1   9       85.53       84.02      4.53 o
   0   1   9      129.75      131.42      3.86 o
   1   1   9      408.00      386.83     10.04 o
   2   1   9        0.51        0.18      1.59 o
   3   1   9       14.56       11.46      3.12 o
  -3   2   9       83.09       87.36      7.83 o
  -2   2   9        0.11        0.37      1.99 o
  -1   2   9      167.89      177.89      5.60 o
   0   2   9       34.18       36.58      4.89 o
   1   2   9       10.49       10.87      2.36 o
   2   2   9      178.66      175.61      6.66 o
   3   2   9      209.19      207.40      9.05 o
  -3   3   9        0.53        3.78      2.64 o
  -2   3   9       80.60       77.27      5.41 o
  -1   3   9       26.12       24.29      3.08 o
   0   3   9       21.56       24.11      4.01 o
   1   3   9      183.99      184.47      6.37 o
   2   3   9        0.16        1.32      2.22 o
   3   3   9        6.70        6.65      3.04 o
  -3   4   9      137.16      150.20      7.46 o
  -2   4   9        4.73        2.15      2.13 o
  -1   4   9       85.72       85.80      4.84 o
   0   4   9        1.73        1.15      2.15 o
   1   4   9      148.83      129.59      5.83 o
   2   4   9       72.94       68.00      4.92 o
   3   4   9      114.72      134.30      9.00 o
  -3   5   9       40.95       49.38      7.22 o
  -2   5   9      172.66      175.92      6.96 o
  -1   5   9        3.81        2.78      8.87 o
   0   5   9      109.58      111.63      6.40 o
   1   5   9       64.54       60.52      4.37 o
   2   5   9       37.97       43.64      4.11 o
   3   5   9       11.69        6.94      3.12 o
  -3   6   9        4.03        5.76      3.81 o
  -2   6   9      190.02      190.73     12.10 o
  -1   6   9       29.26       27.07      4.30 o
   0   6   9        0.15       -0.42      2.12 o
   1   6   9      124.63      122.83     15.73 o
   2   6   9       19.51       15.50      3.35 o
   3   6   9        0.84        2.67      2.65 o
  -3   7   9       64.62       68.15     14.39 o
  -2   7   9       17.29       23.59      4.87 o
  -1   7   9      670.51      684.50     13.49 o
   0   7   9      529.36      517.03     19.33 o
   1   7   9       86.95       69.16     11.36 o
   2   7   9        9.29        9.73      2.88 o
   3   7   9       21.32       18.08      3.76 o
  -3   8   9       41.75       59.02      7.31 o
  -2   8   9       93.84       98.07      6.35 o
  -1   8   9       12.06        9.65      3.55 o
   0   8   9       86.52       89.51      6.26 o
   1   8   9      184.63      177.59      9.72 o
   2   8   9        0.05        0.44      2.19 o
   3   8   9      176.61      193.64      9.26 o
  -3   9   9       92.71       90.82      8.57 o
  -2   9   9       35.99       37.55      4.93 o
  -1   9   9      106.17      103.84      6.57 o
   0   9   9      343.18      328.07      9.96 o
   1   9   9        6.33        6.98      2.73 o
   2   9   9        6.15        4.84      2.76 o
  -3  10   9        2.40       -0.84      4.85 o
  -2  10   9      241.80      228.73      9.43 o
  -1  10   9      124.85      146.96     11.94 o
   0  10   9      357.73      351.95      9.97 o
   1  10   9       28.64       34.39      4.27 o
   2  10   9       35.68       45.10      5.95 o
  -3  11   9        5.25        9.70      6.39 o
  -2  11   9       11.23       18.02      4.06 o
  -1  11   9      100.39      101.32      6.63 o
   0  11   9       33.59       46.32      4.99 o
   1  11   9      117.34      116.22      7.48 o
   2  11   9        7.81       10.45      3.15 o
  -3  12   9        2.69       -0.78      3.76 o
  -2  12   9       13.93       19.88      4.57 o
  -1  12   9       47.17       40.27      9.66 o
   0  12   9        0.80        1.85      2.58 o
   1  12   9        1.25       -1.27      2.30 o
   2  12   9        2.09        2.54      2.75 o
  -2  13   9       12.70       27.36      5.84 o
  -1  13   9       28.36       31.40      4.87 o
   0  13   9      188.42      201.98      9.94 o
   1  13   9      236.73      242.23      9.37 o
  -2  14   9       34.15       49.62      9.07 o
  -1  14   9       32.60       37.66      6.68 o
   0  14   9       14.92       15.89      3.55 o
   1  14   9       18.07       22.61      4.09 o
  -1  15   9       10.81        7.20      5.72 o
   0  15   9        1.98        1.20      2.70 o
   1  15   9        0.31        2.49      2.70 o
  -1  16   9       84.85       97.27      9.13 o
   0  16   9      101.07      102.24      7.55 o
  -3   0  10       27.65       23.69      5.19 o
  -2   0  10       20.56       27.84      4.79 o
  -1   0  10       96.53       97.16      7.30 o
   0   0  10        1.58       -4.61      3.08 o
   1   0  10      568.31      514.57     21.77 o
   2   0  10      198.69      194.47     14.20 o
  -3   1  10        2.78        1.79      2.44 o
  -2   1  10       22.03       24.28      3.12 o
  -1   1  10      123.29      135.31      5.32 o
   0   1  10       84.49       84.25      6.85 o
   1   1  10        5.37        5.69      3.17 o
   2   1  10        8.49        8.61      4.02 o
  -3   2  10       20.76       41.43     19.05 o
  -2   2  10       86.90       95.00      7.42 o
  -1   2  10       56.35       57.04      6.08 o
   0   2  10        2.57       -0.20      2.76 o
   1   2  10       72.53       75.34      7.11 o
   2   2  10        0.90        4.14      2.84 o
  -3   3  10       23.58       53.94     24.82 o
  -2   3  10       24.73       35.23      5.42 o
  -1   3  10       88.43       87.76      6.96 o
   0   3  10      354.33      351.70      9.54 o
   1   3  10        1.62        0.81      2.61 o
   2   3  10       29.08       27.07      4.24 o
  -3   4  10       48.22       81.04     18.15 o
  -2   4  10       19.16       24.64      5.25 o
  -1   4  10       28.80       24.55      6.44 o
   0   4  10      114.87      127.18     12.18 o
   1   4  10        5.99        5.36      2.76 o
   2   4  10      177.40      186.42      8.76 o
  -3   5  10       54.17      150.71     19.16 o
  -2   5  10       35.68       37.42      6.59 o
  -1   5  10      311.32      331.86     11.40 o
   0   5  10      485.42      497.19     15.38 o
   1   5  10        7.09        4.85      2.76 o
   2   5  10       12.34       12.61      3.46 o
  -3   6  10      132.14      162.71     21.06 o
  -2   6  10       32.70       35.20      5.77 o
  -1   6  10       24.38       20.48      5.81 o
   0   6  10       74.05       86.67     11.17 o
   1   6  10       30.48       32.21      4.24 o
   2   6  10      215.26      242.26      9.71 o
  -3   7  10        8.45       48.74     10.65 o
  -2   7  10       44.00       51.87      6.62 o
  -1   7  10       31.95       36.57      5.43 o
   0   7  10       35.68       35.53      4.49 o
   1   7  10       19.75       10.39      3.30 o
   2   7  10       10.47       13.13      3.53 o
  -3   8  10       16.49      113.80     16.56 o
  -2   8  10        1.81       15.38     12.54 o
  -1   8  10       26.55       27.90     10.54 o
   0   8  10      165.97      163.39      7.87 o
   1   8  10        2.73       -0.63      3.06 o
   2   8  10       79.76       72.32      6.55 o
  -2   9  10       47.63       56.19      8.50 o
  -1   9  10      160.94      165.15      7.59 o
   0   9  10       10.24        9.01      3.08 o
   1   9  10        0.52        2.44      5.32 o
   2   9  10       42.81       35.12      7.27 o
  -2  10  10       11.00       15.30      5.12 o
  -1  10  10       41.25       36.78      6.21 o
   0  10  10       11.26       10.31      3.14 o
   1  10  10       76.90       76.35      8.18 o
  -2  11  10       18.93       31.36      4.82 o
  -1  11  10       83.22       95.28      7.48 o
   0  11  10       79.74       72.85      7.25 o
   1  11  10       93.35       84.11     10.65 o
  -1  12  10      106.66      106.53      7.22 o
   0  12  10        3.52        7.78      3.08 o
   1  12  10       10.93        5.80      3.85 o
  -1  13  10        0.27       -2.58      3.79 o
   0  13  10       24.15       26.60      5.49 o
  -2   1  11      129.49      137.18     15.13 o
  -1   1  11      348.35      379.07     28.45 o
   0   1  11        3.65       -1.30      3.19 o
   1   1  11        6.04        6.70      3.50 o
  -2   2  11       59.70       64.17      7.10 o
  -1   2  11       29.35       18.54      6.39 o
   0   2  11      159.25      165.14     15.14 o
   1   2  11      102.63      101.11      8.69 o
  -2   3  11        2.98       17.71     14.31 o
  -1   3  11        3.52        2.94      7.17 o
   0   3  11        3.78        0.00      4.02 o
   1   3  11        8.33       10.29      3.93 o
  -2   4  11       77.86       76.36      9.16 o
  -1   4  11       12.90        8.03      7.55 o
   0   4  11      147.89      142.90     13.72 o
   1   4  11       17.33       21.12      4.75 o
  -2   5  11       48.99       57.69     12.05 o
  -1   5  11       63.36       58.73      8.17 o
   0   5  11      207.52      202.04     14.20 o
   1   5  11        2.72        0.23      2.59 o
  -2   6  11       18.71       28.46     14.90 o
  -1   6  11       25.34       25.48      8.50 o
   0   6  11        7.68       11.12      5.20 o
   1   6  11        2.55        2.12      2.76 o
  -2   7  11       24.04       29.96      6.29 o
  -1   7  11       57.48       61.05      5.62 o
   0   7  11        8.63        7.45      3.91 o
   1   7  11       80.81       79.84      9.23 o
  -1   8  11        0.02       -0.24      4.26 o
   0   8  11        1.67        4.72      3.90 o
  -1   9  11        2.32        1.10      8.90 o
   0   9  11        8.38       15.21      4.64 o
 
